# Supplementary material for: The deleted in oral cancer (DOC1 aka CDK2AP1) tumor suppressor gene is downregulated in oral squamous cell carcinoma by multiple microRNAs
Source: Cell Death Dis. 2023 May 22;14(5):337. doi: 10.1038/s41419-023-05857-2 (PMC10202934; doi:10.1038/s41419-023-05857-2)
Supplement: Supplementary file 2 — Supplementary Table 3 [file 41419_2023_5857_MOESM2_ESM.xlsx]

## Sheet: alldata
Mature	score_total	Symbol_array	SCC15_array	SCC25_array	SCC4_array	SCC9_array	min_array	score_array	Symbol_CCLE	Note_CCLE	SCC4_CCLE	SCC9_CCLE	SCC15_CCLE	SCC25_CCLE	min_CCLE	score_CCLE	Symbol_Targets	RefseqID	miRWalk	Microt4	miRanda	mirbridge	miRDB	miRMap	miRNAMap	Pictar2	PITA	RNA22	RNAhybrid	Targetscan	SUM_Target	Experimental_References (PMID)	Methods
MIMAT0000076	8	hsa-miR-21	6.50881	5.95997	5.08449	6.02624	5.08449	2	hsa-miR-21		11.716	11.8018	9.60099	12.6981	9.60099	3	hsa-miR-21-5p	NM_004642	1	1	1	0	1	1	0	0	1	0	1	1	8	21328460 |24906430|24906430|24374217|22100165|24398324|24038734	Luciferase reporter assay//qRT-PCR//Western blot//Reporter assay|IP|IP|IP|IP|IP|IP
MIMAT0000083	8	hsa_mir_26b_7	8.34364	8.85714	9.16173	8.78089	8.34364	3	hsa-miR-26b		6.13484	5.04308	6.15076	8.56434	5.04308	3	hsa-miR-26b-5p	NM_004642	1	1	1	0	1	1	0	1	1	0	1	1	9
MIMAT0000093	8	hsa_mir_93_11	5.15305	5.34289	5.32339	5.23827	5.15305	2	hsa-miR-93		8.81612	5.38681	5.98982	10.1176	5.38681	3	hsa-miR-93-5p	NM_004642	1	0	0	0	0	1	0	0	1	0	1	0	4	21572407	IP
MIMAT0000266	7	hsa_mir_205_1	9.2877	10.1684	9.94463	7.42754	7.42754	3	hsa-miR-205		15.1957	13.748	14.843	4.62059	4.62059	3	hsa-miR-205-5p	NM_001270433|NM_001270434|NM_004642	1	0	0	0	0	0	0	0	0	0	1	1	3
MIMAT0000278	7	hsa_mir_221_58	5.84642	5.27253	4.92138	5.66788	4.92138	1	hsa-miR-221		11.7249	11.0888	9.97549	12.6081	9.97549	3	hsa-miR-221-3p	NM_004642	1	0	0	0	0	0	0	0	0	1	1	0	3	24389009|24906430|24038734	IP|IP|IP
MIMAT0000279	7	hsa_mir_222_60	6.26107	6.32207	6.85057	6.85632	6.26107	3	hsa-miR-222		9.47843	8.14644	9.12	10.6033	8.14644	3	hsa-miR-222-3p	NM_004642	0	0	0	0	0	0	0	0	0	1	1	0	2
MIMAT0000418	7	hsa_mir_23b_46	5.02852	5.27887	5.37592	5.11801	5.02852	1	hsa-miR-23b		7.53962	6.96924	8.16722	9.70418	6.96924	3	hsa-miR-23b-3p	NM_001270433|NM_001270434|NM_004642	0	0	0	0	0	0	0	0	0	0	1	0	1	23580553	RS
MIMAT0000646	7	hsa_mir_155_3	7.89612	6.22876	6.46176	6.23329	6.22876	3	hsa-miR-155		7.2571	5.71397	7.57849	8.88829	5.71397	3	hsa-miR-155-5p	NM_004642	0	1	0	0	0	0	0	0	1	0	1	0	3
MIMAT0001536	7	hsa_mir_429_34	6.64446	6.90422	6.95029	6.57868	6.57868	3	hsa-miR-429		7.78927	4.69265	5.90183	8.75826	4.69265	3	hsa-miR-429	NM_004642	0	1	0	0	0	0	0	0	0	0	1	0	2
MIMAT0003260	7	hsa_mir_592_5	4.87237	4.90378	4.81478	4.83239	4.81478	1	hsa-miR-592		4.80168	5.11853	4.95513	5.88484	4.80168	3	hsa-miR-592	NM_001270433|NM_001270434|NM_004642	1	0	0	0	0	0	0	0	0	0	1	0	2	27292025	PAR-CLIP
MIMAT0004614	7	hsa_mir_193a_7	5.97334	6.07863	5.76182	6.91767	5.76182	2	hsa-miR-193a-5p		3.9514	5.5598	5.4019	4.5097	3.9514	2	hsa-miR-193a-5p	NM_004642	0	0	0	0	0	0	0	0	1	0	1	0	2	24038734	IP
MIMAT0004804	7	hsa_mir_615_15	6.17596	6.21589	6.28918	6.31927	6.17596	3	hsa-miR-615-5p		4.6311	3.92695	4.47703	6.12866	3.92695	2	hsa-miR-615-5p	NM_004642	1	1	1	0	0	1	0	0	1	1	1	1	8
MIMAT0000062	6	hsa_let_7a_3_1	5.46373	5.52974	5.31051	5.45617	5.31051	2	hsa-let-7a		12.5884	12.1524	11.0693	14.69	11.0693	3	hsa-let-7a-5p	NM_004642	0	0	0	0	0	0	0	0	0	1	1	0	2
MIMAT0000063	6	hsa_let_7b_5	5.33468	5.56193	5.24098	5.54384	5.24098	2	hsa-let-7b		8.3608	8.6837	9.44143	12.6867	8.3608	3	hsa-let-7b-5p	NM_004642	0	0	0	0	0	0	0	0	0	1	1	0	2
MIMAT0000069	6	hsa_mir_16_1_1	4.75308	4.96025	4.81326	4.75599	4.75308	1	hsa-miR-16		11.9345	10.6842	10.8157	14.5677	10.6842	3	hsa-miR-16-5p															24906430	IP
MIMAT0000070	6	hsa_mir_17_5	4.76892	4.73631	4.84505	4.60525	4.60525	0	hsa-miR-17	hsa-miR-106a_hsa-miR-17	9.09508	6.62454	8.25257	10.0264	6.62454	3	hsa-miR-17-5p	NM_004642	0	0	0	0	0	1	0	0	1	0	1	0	3	21572407	IP
MIMAT0000075	6	hsa_mir_20a_3	4.53537	4.69202	4.62038	4.53286	4.53286	0	hsa-miR-20a	hsa-miR-20a_hsa-miR-20b	12.688	9.36977	10.2445	13.7118	9.36977	3	hsa-miR-20a-5p	NM_004642	0	0	0	0	0	1	0	0	1	0	1	0	3	21572407	IP
MIMAT0000077	6	hsa_mir_22_26	6.88008	5.74742	5.68499	6.26636	5.68499	2	hsa-miR-22		8.5832	9.43043	9.11025	8.05534	8.05534	3	hsa-miR-22-3p	NM_004642	0	0	0	0	0	0	0	0	0	1	1	0	2
MIMAT0000082	6	hsa_mir_26a_2_7	4.91674	4.96361	4.86307	4.98476	4.86307	1	hsa-miR-26a		11.0167	10.7407	11.4997	12.7481	10.7407	3	hsa-miR-26a-5p	NM_004642	1	1	1	0	1	1	0	1	1	0	1	1	9
MIMAT0000089	6	hsa_mir_31_1	5.18825	5.09415	5.09321	5.07941	5.07941	2	hsa-miR-31		9.591	8.46189	8.74002	8.5043	8.46189	3	hsa-miR-31-5p	NM_004642	1	1	0	0	0	0	0	0	0	0	1	0	3
MIMAT0000262	6	hsa_mir_187_40	6.40448	6.46757	6.55869	6.85559	6.40448	3	hsa-miR-187		4.43763	4.36036	4.63052	4.67243	4.36036	2	hsa-miR-187-3p	NM_004642	1	0	0	0	0	0	0	0	0	1	0	0	2
MIMAT0000267	6	hsa_mir_210_41	5.51885	5.48094	5.386	5.25617	5.25617	2	hsa-miR-210		7.85518	8.42505	7.35421	8.98707	7.35421	3	hsa-miR-210-3p	NM_004642	0	0	0	0	0	0	0	0	1	0	1	0	2
MIMAT0000417	6	hsa_mir_15b_13	5.43733	5.28124	4.91243	5.37736	4.91243	1	hsa-miR-15b		9.60641	10.1584	8.35531	13.0559	8.35531	3	hsa-miR-15b-5p															24906430	IP
MIMAT0000431	6	hsa_mir_140_9	4.72739	4.74794	4.69761	4.62616	4.62616	0	hsa-miR-140-5p		6.06975	5.8535	5.22033	7.94808	5.22033	3	hsa-miR-140-5p	NM_004642	1	0	0	0	0	1	0	0	1	1	1	0	5	22291592|22100165	IP|IP
MIMAT0000447	6	hsa_mir_134_1	5.25536	5.29129	5.37025	5.27291	5.25536	2	hsa-miR-134		4.90448	4.58976	5.44394	4.62059	4.58976	3	hsa-miR-134-5p	NM_004642	0	0	0	0	0	0	0	0	0	1	1	0	2
MIMAT0000455	6	hsa_mir_185_1	8.68461	8.83438	9.01913	8.98355	8.68461	3	hsa-miR-185		6.88044	5.04308	4.10936	8.01039	4.10936	2	hsa-miR-185-5p	NM_004642	0	0	0	0	0	0	0	0	0	1	1	0	2
MIMAT0000770	6	hsa_mir_133b_43	7.22188	7.78686	8.55055	8.23302	7.22188	3	hsa-miR-133b		5.40463	5.04308	5.22033	3.57289	3.57289	2	hsa-miR-133b	NM_004642	0	1	0	0	0	0	0	0	0	0	1	0	2
MIMAT0002806	6	hsa_mir_490_69	5.1691	5.01827	5.10614	5.15851	5.01827	1	hsa-miR-490-3p		5.36877	5.897	7.1533	9.65143	5.36877	3	hsa-miR-490-3p	NM_004642	0	1	1	0	1	1	0	0	1	0	1	1	7
MIMAT0002817	6	hsa_mir_495_28	4.6637	4.59113	4.93247	4.65604	4.59113	0	hsa-miR-495		7.6916	4.69265	4.8339	4.95187	4.69265	3	hsa-miR-495-3p	NM_004642	1	1	0	0	0	1	0	0	1	0	1	1	6	24389009	IP
MIMAT0002844	6	hsa_mir_518b_33	6.09866	6.30065	6.77205	6.20073	6.09866	3	hsa-miR-518b		4.13258	3.92695	4.70155	3.7761	3.7761	2	hsa-miR-518b	NM_004642	0	1	0	0	0	1	0	0	1	0	1	1	5
MIMAT0003225	6	hsa_mir_561_33	4.43755	4.42394	4.47778	4.40556	4.40556	0	hsa-miR-561		6.25701	5.98071	6.76261	6.50541	5.98071	3	hsa-miR-561-3p	NM_001270433|NM_001270434|NM_004642	0	0	0	0	0	0	0	0	0	0	1	0	1	23824327	IP
MIMAT0003258	6	hsa_mir_590_4	5.21102	4.9167	5.047	5.20339	4.9167	1	hsa-miR-590-5p		8.60633	5.76235	6.3185	10.0314	5.76235	3	hsa-miR-590-5p	NM_004642	0	1	1	0	1	1	0	0	1	0	1	1	7
MIMAT0003268	6	hsa_mir_600_34	4.92456	4.99504	4.86002	4.97801	4.86002	1	hsa-miR-600		6.27631	5.9397	6.34092	4.90881	4.90881	3	hsa-miR-600	NM_004642	1	0	1	0	1	1	0	0	1	0	1	1	7
MIMAT0003273	6	hsa_mir_605_1	9.09441	9.98257	10.2538	9.74786	9.09441	3	hsa-miR-605		3.62877	3.92695	2.85798	4.5097	2.85798	1	hsa-miR-605-5p	NM_004642	0	1	1	0	0	1	0	0	1	0	1	1	6
MIMAT0003295	6	hsa_mir_626_20	4.66224	4.60894	4.61448	4.65205	4.60894	0	hsa-miR-626		5.29462	5.11853	5.5245	6.09085	5.11853	3	hsa-miR-626	NM_004642	0	1	0	0	0	1	0	0	1	0	1	1	5	27292025	PAR-CLIP
MIMAT0003308	6	hsa-miR-638	7.95902	7.95218	7.78121	7.91435	7.78121	3	hsa-miR-638		3.74524	4.22959	4.393	3.86888	3.74524	2	hsa-miR-638	NM_004642	0	0	0	0	0	0	0	0	0	1	1	0	2
MIMAT0003320	6	hsa_mir_650_16	7.55127	7.71033	7.65598	7.52579	7.52579	3	hsa-miR-650		3.62877	3.01792	4.0009	3.67807	3.01792	1	hsa-miR-650	NM_004642	1	1	1	0	0	1	0	0	1	1	1	1	8
MIMAT0003339	6	hsa_mir_421_31	5.32036	5.40434	5.39777	5.39716	5.32036	2	hsa-miR-421		5.63198	5.98071	5.77584	5.56346	5.56346	3	hsa-miR-421	NM_004642	0	1	0	0	0	0	0	0	0	0	1	0	2
MIMAT0004903	6	hsa_mir_300_23	5.16297	5.31929	5.48669	5.32265	5.16297	2	hsa-miR-300		4.80168	4.22959	4.55582	4.99367	4.22959	2	hsa-miR-300	NM_004642	1	1	0	0	0	1	0	0	1	1	1	1	7
MIMAT0005896	6	hsa_mir_1244_1_29	13.7541	13.132	13.2699	13.9804	13.132	3	hsa-miR-1244		5.17592	4.22959	5.12019	4.99367	4.22959	2	hsa-miR-1244	NM_004642	0	0	0	0	0	0	0	0	0	1	1	0	2
MIMAT0000062	5	hsa_let_7a_1_3	5.13272	4.98325	4.72634	4.82642	4.72634	1	hsa-let-7a		12.5884	12.1524	11.0693	14.69	11.0693	3	hsa-let-7a-5p	NM_004642	0	0	0	0	0	0	0	0	0	1	1	0	2
MIMAT0000062	5	hsa_let_7a_2_1	4.78823	4.77996	4.7651	4.7384	4.7384	1	hsa-let-7a		12.5884	12.1524	11.0693	14.69	11.0693	3	hsa-let-7a-5p	NM_004642	0	0	0	0	0	0	0	0	0	1	1	0	2
MIMAT0000072	5	hsa_mir_18a_1	5.30191	5.32954	5.51481	5.01834	5.01834	1	hsa-miR-18a		8.3743	5.80864	6.42727	9.24833	5.80864	3	hsa-miR-18a-5p	NM_004642	1	0	0	0	0	0	0	0	1	1	1	0	4
MIMAT0000096	5	hsa_mir_98_1	5.05633	5.04296	5.07299	5.07805	5.04296	1	hsa-miR-98		5.82858	7.80071	4.89579	9.71667	4.89579	3	hsa-miR-98-5p	NM_004642	0	0	0	0	0	0	0	0	0	1	1	0	2
MIMAT0000104	5	hsa_mir_107_23	4.73416	4.68116	4.7797	4.72015	4.68116	0	hsa-miR-107		8.11395	7.08693	5.06695	8.60529	5.06695	3	hsa-miR-107															24906430	IP
MIMAT0000231	5	hsa_mir_199a_2_14	8.9824	9.62411	9.83441	9.7433	8.9824	3	hsa-miR-199a-5p		4.50526	3.01792	4.21023	3.45681	3.01792	1	hsa-miR-199a-5p	NM_001270433|NM_001270434|NM_004642	1	0	0	0	0	0	0	0	0	0	1	0	2
MIMAT0000244	5	hsa_mir_30c_2_6	5.12952	5.18354	4.91243	5.21815	4.91243	1	hsa-miR-30c		9.73971	7.04887	9.03999	10.343	7.04887	3	hsa-miR-30c-5p	NM_004642	0	1	0	0	0	0	0	0	1	0	1	0	3
MIMAT0000261	5	hsa_mir_183_16	4.74383	4.67418	4.69047	4.75397	4.67418	0	hsa-miR-183		7.56346	6.45976	6.01792	7.83794	6.01792	3	hsa-miR-183-5p	NM_004642	1	1	0	0	0	1	0	0	1	0	1	1	6
MIMAT0000318	5	hsa_mir_200b_36	4.94689	5.15796	5.16442	5.00985	4.94689	1	hsa-miR-200b		9.40552	6.51665	9.35863	10.7236	6.51665	3	hsa-miR-200b-3p	NM_004642	0	1	0	0	0	0	0	0	0	0	1	0	2
MIMAT0000427	5	hsa_mir_133a_2_31	5.39485	5.53939	5.28553	5.37647	5.28553	2	hsa-miR-133a		4.04527	3.74739	4.393	4.39025	3.74739	2	hsa-miR-133a-3p	NM_004642	0	1	0	0	0	0	0	0	0	0	1	0	2
MIMAT0000427	5	hsa_mir_133a_1_21	5.32153	5.5905	5.3071	5.305	5.305	2	hsa-miR-133a		4.04527	3.74739	4.393	4.39025	3.74739	2	hsa-miR-133a-3p	NM_004642	0	1	0	0	0	0	0	0	0	0	1	0	2
MIMAT0000436	5	hsa_mir_144_30	5.41203	5.3774	5.35956	5.30481	5.30481	2	hsa-miR-144		4.04527	3.5435	3.61589	4.1152	3.5435	2	hsa-miR-144-3p	NM_004642	0	1	0	0	0	0	0	0	0	0	1	0	2
MIMAT0000682	5	hsa_mir_200a_33	5.09283	4.90657	4.92241	4.89201	4.89201	1	hsa-miR-200a		7.42274	5.2589	6.84336	8.99478	5.2589	3	hsa-miR-200a-3p	NM_004642	0	0	0	0	0	0	0	0	0	1	1	0	2
MIMAT0000691	5	hsa_mir_130b_20	4.87446	4.99275	5.08157	4.98783	4.87446	1	hsa-miR-130b		7.46557	5.61324	6.15076	9.02528	5.61324	3	hsa-miR-130b-3p	NM_004642	0	0	0	0	0	0	0	0	1	0	1	0	2
MIMAT0000759	5	hsa_mir_148b_40	5.00829	5.1366	5.24485	5.17707	5.00829	1	hsa-miR-148b		7.74826	8.2341	6.46858	9.70259	6.46858	3	hsa-miR-148b-3p	NM_001270433|NM_001270434|NM_004642	1	0	0	0	0	0	0	0	0	0	1	0	2
MIMAT0002175	5	hsa_mir_485_7	6.14557	6.35426	6.08968	6.10121	6.08968	3	hsa-miR-485-5p		3.21257	3.01792	4.10936	3.95606	3.01792	1	hsa-miR-485-5p	NM_004642	0	0	0	0	0	0	0	0	1	0	1	0	2
MIMAT0002814	5	hsa_mir_432_11	5.06989	4.78432	4.83187	4.82766	4.78432	1	hsa-miR-432		4.21568	3.5435	3.88362	3.86888	3.5435	2	hsa-miR-432-5p	NM_004642	1	1	1	0	0	1	0	0	1	1	1	1	8
MIMAT0002818	5	hsa_mir_496_43	5.12998	5.22471	5.39919	5.04416	5.04416	1	hsa-miR-496		7.0018	6.86332	6.72901	6.38526	6.38526	3	hsa-miR-496	NM_001270433|NM_001270434|NM_004642	1	0	0	0	0	0	0	0	0	0	1	0	2
MIMAT0002838	5	hsa-miR-525-5p	5.70503	5.77615	6.73752	6.25315	5.70503	2	hsa-miR-525-5p		4.43763	4.47962	4.55582	3.67807	3.67807	2	hsa-miR-525-5p	NM_004642	0	1	0	0	0	1	0	0	1	0	1	1	5
MIMAT0002855	5	hsa_mir_520d_13	4.77728	4.71785	4.74864	4.68522	4.68522	0	hsa-miR-520d-5p	hsa-miR-520d-5p_hsa-miR-527_hsa-miR-518a-5p	6.57107	6.81852	6.97831	6.12866	6.12866	3	hsa-miR-520d-5p	NM_004642	1	1	1	0	1	1	0	0	1	0	1	1	8
MIMAT0003219	5	hsa_mir_555_25	6.18403	5.44094	5.71988	6.21535	5.44094	2	hsa-miR-555		4.13258	4.58976	4.393	5.07382	4.13258	2	hsa-miR-555	NM_004642	0	1	0	0	0	1	0	0	1	0	1	1	5
MIMAT0003234	5	hsa_mir_569_35	4.94144	5.05017	4.85151	4.85856	4.85151	1	hsa-miR-569		4.29352	4.08576	6.01792	5.28947	4.08576	2	hsa-miR-569	NM_004642	1	1	1	0	1	1	0	0	1	0	1	1	8
MIMAT0003242	5	hsa_mir_577_14	5.16301	5.23903	5.09744	5.08032	5.08032	2	hsa-miR-577		4.50526	4.36036	4.70155	5.66988	4.36036	2	hsa-miR-577	NM_004642	0	0	0	0	0	1	0	0	1	0	1	0	3
MIMAT0003282	5	hsa_mir_614_19	6.63414	6.15502	6.4678	5.51147	5.51147	2	hsa-miR-614		3.74524	4.08576	4.21023	4.45154	3.74524	2	hsa-miR-614	NM_004642	0	0	0	0	0	0	0	0	0	1	1	0	2
MIMAT0003288	5	hsa_mir_619_38	5.41301	5.37653	5.21907	5.36526	5.21907	2	hsa-miR-619		3.62877	4.47962	3.75596	6.23688	3.62877	2	hsa-miR-619-3p	NM_004642	0	0	0	0	0	1	0	0	1	0	1	0	3
MIMAT0003291	5	hsa_mir_622_34	13.3358	14.0066	14.4862	13.261	13.261	3	hsa-miR-622		3.21257	1.46989	3.28688	3.86888	1.46989	0	hsa-miR-622	NM_004642	1	1	0	0	0	1	0	0	1	1	1	0	6
MIMAT0003307	5	hsa_mir_637_36	8.046	8.28514	8.75686	8.3314	8.046	3	hsa-miR-637		2.848	2.66221	3.88362	3.95606	2.66221	1	hsa-miR-637	NM_004642	0	0	0	0	0	0	0	0	0	1	1	0	2
MIMAT0003324	5	hsa-miR-661	7.64999	8.01756	8.12442	7.97438	7.64999	3	hsa-miR-661		4.04527	4.08576	3.08916	4.25927	3.08916	1	hsa-miR-661	NM_004642	0	0	0	0	0	0	0	0	1	0	1	0	2
MIMAT0003330	5	hsa_mir_654_3	5.46423	5.99581	5.44974	5.36717	5.36717	2	hsa-miR-654-5p		3.36597	3.74739	3.61589	4.1152	3.36597	2	hsa-miR-654-5p	NM_004642	1	0	0	0	0	1	0	0	1	0	1	1	5
MIMAT0003337	5	hsa_mir_659_46	5.90415	5.90544	5.99056	5.96269	5.90415	3	hsa-miR-659		3.852	2.66221	4.0009	4.18982	2.66221	1	hsa-miR-659-3p	NM_001270433|NM_001270434|NM_004642	1	0	0	0	0	0	0	0	0	0	1	0	2
MIMAT0003887	5	hsa_mir_769_47	6.17095	6.03092	6.2429	6.06382	6.03092	3	hsa-miR-769-3p		3.04089	3.30451	2.85798	4.45154	2.85798	1	hsa-miR-769-3p	NM_004642	0	0	0	0	0	0	0	0	1	1	1	0	3
MIMAT0004810	5	hsa_mir_629_22	6.48187	7.07745	7.48263	6.84837	6.48187	3	hsa-miR-629		3.74524	3.01792	4.55582	4.90881	3.01792	1	hsa-miR-629-5p	NM_004642	0	0	0	0	0	1	0	0	1	0	1	0	3
MIMAT0004977	5	hsa_mir_934_2	4.85196	4.71545	4.83232	4.88103	4.71545	1	hsa-miR-934		5.74766	5.32445	4.76924	6.27128	4.76924	3	hsa-miR-934	NM_004642	0	0	0	0	0	0	0	0	1	0	1	0	2
MIMAT0005457	5	hsa_mir_518a_1_5	5.04163	5.0404	4.93557	4.98105	4.93557	1	hsa-miR-518a-5p	hsa-miR-520d-5p_hsa-miR-527_hsa-miR-518a-5p	6.57107	6.81852	6.97831	6.12866	6.12866	3	hsa-miR-518a-5p	NM_004642	1	1	0	0	0	1	0	0	1	0	1	0	5
MIMAT0005827	5	hsa_mir_1182_37	7.0109	6.66585	7.21723	6.66044	6.66044	3	hsa-miR-1182		3.74524	2.66221	3.28688	4.32625	2.66221	1	hsa-miR-1182	NM_001270433|NM_001270434|NM_004642	1	0	0	0	0	0	0	0	0	0	1	0	2
MIMAT0005876	5	hsa_mir_1285_2_41	8.0144	7.50577	6.98079	7.85655	6.98079	3	hsa-miR-1285		4.80168	3.30451	4.63052	4.67243	3.30451	1	hsa-miR-1285-3p	NM_004642	0	0	1	0	0	1	0	0	1	0	1	1	5
MIMAT0005943	5	hsa_mir_1292_1	5.6112	5.88273	5.84458	5.80683	5.6112	2	hsa-miR-1292		4.29352	3.5435	4.30451	4.5097	3.5435	2	hsa-miR-1292-5p	NM_004642	1	0	0	0	0	1	0	0	1	0	1	1	5
MIMAT0007885	5	hsa_mir_1911_6	12.546	14.0869	14.4054	13.4805	12.546	3	hsa-miR-1911		3.62877	3.92695	3.28688	3.95606	3.28688	1	hsa-miR-1911-5p	NM_004642	0	0	0	0	0	0	0	0	0	1	1	0	2
MIMAT0000064	4	hsa_let_7c_9	4.61856	4.71674	4.59333	4.66713	4.59333	0	hsa-let-7c		6.7057	6.98959	6.76261	9.59158	6.7057	3	hsa-let-7c-5p	NM_004642	0	0	0	0	0	0	0	0	0	1	1	0	2
MIMAT0000086	4	hsa_mir_29a_14	4.50648	4.61236	4.34216	4.58561	4.34216	0	hsa-miR-29a		12.2971	10.9298	11.5684	14.434	10.9298	3	hsa-miR-29a-3p	NM_004642	0	0	0	0	0	0	0	0	1	0	1	0	2
MIMAT0000100	4	hsa_mir_29b_2_18	4.76589	4.85079	4.54981	4.57477	4.54981	0	hsa-miR-29b		8.13	6.96924	4.70155	10.9168	4.70155	3	hsa-miR-29b-3p	NM_004642	1	0	0	0	0	0	0	0	1	0	1	0	3
MIMAT0000100	4	hsa_mir_29b_1_15	4.73143	4.66984	4.68826	4.68921	4.66984	0	hsa-miR-29b		8.13	6.96924	4.70155	10.9168	4.70155	3	hsa-miR-29b-3p	NM_004642	1	0	0	0	0	0	0	0	1	0	1	0	3
MIMAT0000102	4	hsa_mir_105_2_6	4.57575	4.52579	4.51271	4.54434	4.51271	0	hsa-miR-105		4.43763	2.66221	4.21023	2.87774	2.66221	1	hsa-miR-105-5p	NM_004642	1	1	1	0	1	1	0	0	1	0	1	1	8	23313552	IP
MIMAT0000102	4	hsa_mir_105_1_2	4.59085	4.66097	4.96168	4.83852	4.59085	0	hsa-miR-105		4.43763	2.66221	4.21023	2.87774	2.66221	1	hsa-miR-105-5p	NM_004642	1	1	1	0	1	1	0	0	1	0	1	1	8	23313552	IP
MIMAT0000269	4	hsa-miR-212	5.05083	4.97977	5.13124	4.99177	4.97977	1	hsa-miR-212		2.62527	2.18903	2.58496	3.45681	2.18903	0	hsa-miR-212-3p	NM_004642	1	1	0	0	0	1	0	0	1	0	1	0	5	24906430	IP
MIMAT0000414	4	hsa_let_7g_2	4.59161	4.53713	4.611	4.55618	4.53713	0	hsa-let-7g		9.72216	9.4815	8.1983	12.8868	8.1983	3	hsa-let-7g-5p	NM_004642	0	0	0	0	0	0	0	0	0	1	1	0	2
MIMAT0000416	4	hsa_mir_1_2_20	4.271	4.4764	4.51416	4.31188	4.271	0	hsa-miR-1		4.04527	3.01792	3.28688	4.67243	3.01792	1	hsa-miR-1-3p	NM_001270433|NM_001270434|NM_004642	0	0	0	0	0	0	0	0	0	0	1	0	1	25263593	RPF|RS RPF|RPF|RPF
MIMAT0000416	4	hsa_mir_1_1_18	4.71974	4.68994	4.69068	4.68817	4.68817	0	hsa-miR-1		4.04527	3.01792	3.28688	4.67243	3.01792	1	hsa-miR-1-3p	NM_001270433|NM_001270434|NM_004642	0	0	0	0	0	0	0	0	0	0	1	0	1	25263593	RPF|RS RPF|RPF|RPF
MIMAT0000421	4	hsa_mir_122_5	4.9476	5.01821	4.86859	4.88001	4.86859	1	hsa-miR-122		4.50526	3.5435	4.0009	4.77189	3.5435	2	hsa-miR-122-5p	NM_004642	0	0	0	0	0	0	0	0	0	1	1	0	2
MIMAT0000426	4	hsa_mir_132_49	7.09157	7.34473	7.48064	7.26383	7.09157	3	hsa-miR-132		5.33235	1.46989	5.84021	7.25323	1.46989	0	hsa-miR-132-3p	NM_004642	1	1	0	0	0	1	0	0	1	0	1	0	5
MIMAT0000428	4	hsa-miR-135a	7.02938	7.74316	7.94844	7.98136	7.02938	3	hsa-miR-135a		3.36597	2.18903	2.58496	3.86888	2.18903	0	hsa-miR-135a-5p	NM_004642	0	1	0	0	0	0	0	0	0	0	1	0	2
MIMAT0000429	4	hsa_mir_137_43	4.51308	4.48016	4.34721	4.50802	4.34721	0	hsa-miR-137		8.16159	6.05961	5.22033	4.86443	4.86443	3	hsa-miR-137	NM_001270433|NM_001270434|NM_004642	1	0	0	0	0	0	0	0	0	0	1	0	2
MIMAT0000430	4	hsa_mir_138_2_9	5.50127	5.63689	5.61904	5.57395	5.50127	2	hsa-miR-138		5.6907	3.01792	4.10936	5.44824	3.01792	1	hsa-miR-138-5p	NM_004642	0	0	0	0	0	0	0	0	0	1	1	0	2
MIMAT0000430	4	hsa_mir_138_1_13	5.77084	5.64657	5.48981	5.61931	5.48981	2	hsa-miR-138		5.6907	3.01792	4.10936	5.44824	3.01792	1	hsa-miR-138-5p	NM_004642	0	0	0	0	0	0	0	0	0	1	1	0	2
MIMAT0000617	4	hsa_mir_200c_14	4.86793	5.55637	5.4377	4.68173	4.68173	0	hsa-miR-200c		10.8343	9.45619	10.4115	9.97526	9.45619	3	hsa-miR-200c-3p	NM_004642	0	1	0	0	0	0	0	0	0	1	1	0	3
MIMAT0000686	4	hsa_mir_34c_1	4.96469	4.95733	5.06333	4.99714	4.95733	1	hsa-miR-34c-5p		6.06975	7.60407	4.393	5.28947	4.393	2	hsa-miR-34c-5p	NM_004642	0	0	0	0	0	1	0	0	1	1	1	0	4
MIMAT0000703	4	hsa_mir_361_5	4.67657	5.1712	4.45929	4.71775	4.45929	0	hsa-miR-361-5p		7.05886	6.54442	9.02622	8.97928	6.54442	3	hsa-miR-361-5p	NM_004642	0	1	0	0	0	0	0	0	0	0	1	0	2
MIMAT0000726	4	hsa_mir_373_17	5.19758	5.118	5.76353	5.20995	5.118	2	hsa-miR-373		3.74524	3.30451	4.21023	4.18982	3.30451	1	hsa-miR-373-3p	NM_004642	0	0	0	0	0	0	0	0	1	0	1	0	2
MIMAT0000751	4	hsa_mir_330_36	5.55588	5.63937	5.56651	5.50382	5.50382	2	hsa-miR-330-3p		3.74524	3.30451	4.10936	3.57289	3.30451	1	hsa-miR-330-3p	NM_004642	0	0	0	0	0	0	0	0	1	0	1	0	2
MIMAT0002812	4	hsa_mir_492_6	9.70763	10.5503	12.846	5.36995	5.36995	2	hsa-miR-492		3.36597	2.66221	3.08916	3.45681	2.66221	1	hsa-miR-492	NM_004642	0	0	0	0	0	0	0	0	0	1	1	0	2
MIMAT0002833	4	hsa_mir_520a_6	4.86881	4.79081	4.85316	4.73251	4.73251	1	hsa-miR-520a-5p		4.50526	3.01792	5.67356	2.87774	2.87774	1	hsa-miR-520a-5p	NM_004642	0	1	0	0	0	1	0	1	1	0	1	1	6
MIMAT0002853	4	hsa_mir_519d_24	6.46925	6.63483	6.37017	6.34976	6.34976	3	hsa-miR-519d		2.03914	2.18903	3.08916	3.45681	2.03914	0	hsa-miR-519d-3p	NM_004642	0	0	0	0	0	1	0	0	1	0	1	0	3
MIMAT0002862	4	hsa_mir_527_2	4.32674	4.51767	4.49728	4.39247	4.32674	0	hsa-miR-527	hsa-miR-520d-5p_hsa-miR-527_hsa-miR-518a-5p	6.57107	6.81852	6.97831	6.12866	6.12866	3	hsa-miR-527	NM_004642	1	1	0	0	0	1	0	0	1	0	1	0	5
MIMAT0002869	4	hsa_mir_519a_2_28	4.7464	4.67967	4.56076	4.91403	4.56076	0	hsa-miR-519a	hsa-miR-517c_hsa-miR-519a	4.74631	4.69265	4.55582	4.72301	4.55582	3	hsa-miR-519a-3p	NM_004642	1	0	0	0	0	0	0	0	1	1	1	0	4
MIMAT0002869	4	hsa_mir_519a_2_25	4.68575	4.723	4.84178	4.70495	4.68575	0	hsa-miR-519a	hsa-miR-517c_hsa-miR-519a	4.74631	4.69265	4.55582	4.72301	4.55582	3	hsa-miR-519a-3p	NM_004642	1	0	0	0	0	0	0	0	1	1	1	0	4
MIMAT0003220	4	hsa_mir_556_14	4.81375	4.88	4.838	4.94106	4.81375	1	hsa-miR-556-5p		3.62877	4.08576	3.75596	3.7761	3.62877	2	hsa-miR-556-5p	NM_004642	0	0	0	0	0	0	0	0	1	0	1	0	2
MIMAT0003235	4	hsa_mir_570_44	4.73012	4.62793	4.64959	4.61851	4.61851	0	hsa-miR-570		4.29352	4.87823	5.4019	5.44824	4.29352	2	hsa-miR-570-3p	NM_004642	0	1	1	0	1	1	0	0	1	0	1	1	7
MIMAT0003274	4	hsa_mir_606_37	5.32285	5.32462	5.22425	5.42399	5.22425	2	hsa-miR-606		2.848	2.66221	1.16993	2.6893	1.16993	0	hsa-miR-606	NM_004642	1	1	1	0	1	1	0	0	1	0	1	1	8
MIMAT0003280	4	hsa_mir_612_14	6.94694	6.44196	5.67129	6.25585	5.67129	2	hsa-miR-612		1.61353	1.46989	2.85798	3.67807	1.46989	0	hsa-miR-612	NM_004642	1	0	1	0	1	1	0	0	1	1	1	1	8
MIMAT0003301	4	hsa_mir_33b_7	5.21753	5.24123	5.35879	5.15893	5.15893	2	hsa-miR-33b		3.9514	3.30451	5.77584	5.11187	3.30451	1	hsa-miR-33b-5p	NM_004642	1	1	0	0	0	1	0	0	1	0	1	0	5
MIMAT0003303	4	hsa_mir_633_45	4.46986	4.4773	4.45927	4.40378	4.40378	0	hsa-miR-633		4.74631	3.5435	8.75261	5.18587	3.5435	2	hsa-miR-633	NM_004642	1	1	1	0	0	1	0	0	1	0	1	1	7
MIMAT0003323	4	hsa_mir_548d_1_30	4.31361	4.36085	4.30808	4.38929	4.30808	0	hsa-miR-548d-3p		4.21568	3.5435	4.10936	4.03826	3.5435	2	hsa-miR-548d-3p	NM_004642	1	1	1	0	0	1	0	0	1	0	1	1	7
MIMAT0003323	4	hsa_mir_548d_2_50	4.81096	4.77292	4.67028	4.79695	4.67028	0	hsa-miR-548d-3p		4.21568	3.5435	4.10936	4.03826	3.5435	2	hsa-miR-548d-3p	NM_004642	1	1	1	0	0	1	0	0	1	0	1	1	7
MIMAT0004679	4	hsa_mir_296_17	11.3514	11.8117	11.8381	11.6509	11.3514	3	hsa-miR-296-3p		2.03914	1.46989	2.24793	3.67807	1.46989	0	hsa-miR-296-3p	NM_004642	0	0	0	0	0	1	0	0	1	0	1	0	3
MIMAT0004762	4	hsa_mir_486_10	4.77428	4.78257	5.02962	4.76698	4.76698	1	hsa-miR-486-3p		4.854	3.5435	5.35861	3.7761	3.5435	2	hsa-miR-486-3p	NM_001270433|NM_001270434|NM_004642	1	0	0	0	0	0	0	0	0	0	1	0	2
MIMAT0004772	4	hsa_mir_499a_1	5.31538	5.538	5.66131	5.46433	5.31538	2	hsa-miR-499-3p		3.852	2.18903	2.58496	3.19692	2.18903	0	hsa-miR-499a-3p	NM_004642	0	1	0	0	0	1	0	1	1	0	1	1	6
MIMAT0004803	4	hsa_mir_548a_3_21	4.45692	4.44178	4.59841	4.57828	4.44178	0	hsa-miR-548a-5p		6.9424	6.20555	7.43987	6.09085	6.09085	3	hsa-miR-548a-5p	NM_004642	1	0	0	0	0	0	0	0	1	0	1	0	3
MIMAT0004805	4	hsa_mir_616_35	5.18172	5.11697	5.13144	5.18415	5.11697	2	hsa-miR-616		3.62877	3.30451	3.88362	4.25927	3.30451	1	hsa-miR-616-3p	NM_004642	1	1	0	0	0	1	0	0	1	0	1	0	5
MIMAT0004812	4	hsa_mir_548d_2_24	4.44984	4.52695	4.41987	4.37877	4.37877	0	hsa-miR-548d-5p		5.36877	5.19022	5.48478	5.47768	5.19022	3	hsa-miR-548d-5p	NM_004642	1	0	0	0	0	0	0	0	1	0	1	0	3
MIMAT0004901	4	hsa-miR-298	10.4771	11.4613	11.5581	11.0607	10.4771	3	hsa-miR-298		3.04089	1.46989	1.80735	3.67807	1.46989	0	hsa-miR-298	NM_004642	1	1	0	0	0	1	0	0	1	0	1	0	5
MIMAT0004928	4	hsa_mir_147b_19	11.0468	6.56466	6.7624	7.19561	6.56466	3	hsa-miR-147b		3.21257	1.46989	4.0009	3.04614	1.46989	0	hsa-miR-147b	NM_004642	0	0	0	0	0	0	0	0	0	1	1	0	2
MIMAT0004948	4	hsa_mir_885_19	7.47882	7.92024	8.57604	7.87436	7.47882	3	hsa-miR-885-3p		1.61353	1.46989	2.24793	3.19692	1.46989	0	hsa-miR-885-3p	NM_004642	1	0	0	0	0	0	0	0	0	1	0	0	2
MIMAT0004951	4	hsa_mir_887_25	4.92291	4.96212	4.94	4.87635	4.87635	1	hsa-miR-887		3.852	3.5435	3.61589	4.03826	3.5435	2	hsa-miR-887-3p	NM_004642	0	1	0	0	0	0	0	0	1	0	1	0	3
MIMAT0004958	4	hsa_mir_301b_19	4.82707	4.76112	4.7848	4.64461	4.64461	0	hsa-miR-301b		6.13484	4.58976	4.8339	4.99367	4.58976	3	hsa-miR-301b	NM_004642	0	0	0	0	0	0	0	0	1	0	1	0	2
MIMAT0005828	4	hsa_mir_1183_30	5.51841	5.20359	5.20351	5.30327	5.20351	2	hsa-miR-1183		3.9514	2.66221	2.58496	3.86888	2.58496	0	hsa-miR-1183	NM_004642	1	1	1	0	0	1	0	0	1	1	1	1	8
MIMAT0005876	4	hsa_mir_1285_1_29	6.17522	5.71084	5.64666	6.05786	5.64666	2	hsa-miR-1285		4.80168	3.30451	4.63052	4.67243	3.30451	1	hsa-miR-1285-3p	NM_004642	0	0	1	0	0	1	0	0	1	0	1	1	5
MIMAT0005877	4	hsa_mir_1286_25	4.92076	4.90946	4.89485	4.83589	4.83589	1	hsa-miR-1286		4.56986	4.47962	5.12019	3.7761	3.7761	2	hsa-miR-1286	NM_004642	0	0	0	0	0	0	0	0	1	0	1	0	2
MIMAT0005904	4	hsa-miR-1253	4.66636	4.77933	4.52413	4.55712	4.52413	0	hsa-miR-1253		4.04527	4.69265	5.01212	4.45154	4.04527	2	hsa-miR-1253	NM_004642	1	1	1	0	1	1	0	0	1	0	1	1	8
MIMAT0005919	4	hsa_mir_548o_2_26	4.77127	4.91438	4.67113	4.64139	4.64139	0	hsa-miR-548o		4.04527	3.30451	3.46074	4.5097	3.30451	1	hsa-miR-548o-3p	NM_004642	1	0	0	0	0	1	0	0	1	0	1	1	5	27292025	PAR-CLIP
MIMAT0005928	4	hsa_mir_548h_2_11	4.83432	4.80319	4.75484	4.76244	4.75484	1	hsa-miR-548h		4.50526	4.08576	6.6946	5.11187	4.08576	2	hsa-miR-548h-5p	NM_004642	1	0	0	0	0	0	0	0	1	0	1	0	3
MIMAT0005930	4	hsa_mir_1276_6	4.91295	5.02371	5.04539	4.97542	4.91295	1	hsa-miR-1276		4.56986	3.74739	5.56316	5.32301	3.74739	2	hsa-miR-1276	NM_004642	0	1	0	0	0	1	0	0	1	0	1	0	4
MIMAT0005935	4	hsa-miR-548i4	4.60559	4.51988	4.35368	4.40837	4.35368	0	hsa-miR-548i		6.27631	6.13443	6.87455	6.41633	6.13443	3	hsa-miR-548i	NM_004642	1	0	0	0	0	0	0	0	1	0	1	0	3
MIMAT0007399	4	hsa_mir_1537_7	4.72354	4.702	4.6636	4.55358	4.55358	0	hsa-miR-1537		5.77505	5.98071	6.3185	5.94977	5.77505	3	hsa-miR-1537-3p	NM_004642	0	1	0	0	0	0	0	0	0	0	1	0	2
MIMAT0010313	4	hsa_mir_762_18	5.40341	5.553	5.66608	5.38798	5.38798	2	hsa-miR-762		4.13258	3.30451	3.08916	3.19692	3.08916	1	hsa-miR-762	NM_004642	0	0	0	0	0	0	0	0	0	1	1	0	2
MIMAT0000231	3	hsa_mir_199a_1_1	4.90665	4.91376	4.99994	4.8246	4.8246	1	hsa-miR-199a-5p		4.50526	3.01792	4.21023	3.45681	3.01792	1	hsa-miR-199a-5p	NM_001270433|NM_001270434|NM_004642	1	0	0	0	0	0	0	0	0	0	1	0	2
MIMAT0000250	3	hsa_mir_139_5	5.01089	5.13325	5.38974	5.0167	5.01089	1	hsa-miR-139-5p		3.50335	1.46989	1.80735	4.25927	1.46989	0	hsa-miR-139-5p	NM_004642	1	0	1	0	1	1	0	0	1	0	1	1	7
MIMAT0000274	3	hsa_mir_217_24	5.13584	5.13624	5.38496	5.26781	5.13584	2	hsa-miR-217		1.61353	3.01792	2.58496	2.21101	1.61353	0	hsa-miR-217	NM_004642	0	1	0	0	0	1	0	0	1	0	1	0	4
MIMAT0000425	3	hsa_mir_130a_34	4.46343	4.57722	4.71809	4.57043	4.46343	0	hsa-miR-130a		6.81583	5.897	4.393	8.72768	4.393	2	hsa-miR-130a-3p	NM_004642	0	0	0	0	0	0	0	0	1	0	1	0	2
MIMAT0000435	3	hsa_mir_143_33	4.59854	4.54199	4.72101	4.4904	4.4904	0	hsa-miR-143		3.50335	3.74739	2.85798	4.1152	2.85798	1	hsa-miR-143-3p	NM_004642	1	1	1	0	0	1	0	0	1	1	1	1	8
MIMAT0000459	3	hsa_mir_193a_30	5.97728	5.98072	5.68733	6.61869	5.68733	2	hsa-miR-193a-3p		1.02148	1.46989	1.16993	0.925999	0.925999	0	hsa-miR-193a-3p	NM_004642	0	0	0	0	0	0	0	0	0	1	1	0	2
MIMAT0000460	3	hsa_mir_194_2_11	4.94167	4.95468	4.88526	4.85798	4.85798	1	hsa-miR-194		3.9514	3.01792	6.07253	7.80909	3.01792	1	hsa-miR-194-5p	NM_004642	0	1	0	0	0	1	0	0	1	0	1	0	4
MIMAT0000721	3	hsa_mir_369_10	4.61983	4.80394	4.82903	4.83989	4.61983	0	hsa-miR-369-3p		6.63241	3.92695	4.0009	4.32625	3.92695	2	hsa-miR-369-3p	NM_001270433|NM_001270434|NM_004642	1	0	0	0	0	0	0	0	0	0	1	0	2
MIMAT0000724	3	hsa_mir_372_9	4.88066	5.07402	5.06704	4.945	4.88066	1	hsa-miR-372		4.29352	3.01792	3.46074	3.04614	3.01792	1	hsa-miR-372-3p	NM_004642	0	0	0	0	0	0	0	0	1	1	1	0	3
MIMAT0001625	3	hsa_mir_431_9	4.79484	4.84575	5.01867	4.71423	4.71423	0	hsa-miR-431		7.5713	3.30451	3.08916	4.39025	3.08916	1	hsa-miR-431-5p	NM_004642	1	0	0	0	0	1	0	0	1	1	1	1	6
MIMAT0001635	3	hsa_mir_452_1	4.54024	4.62023	4.87352	4.82198	4.54024	0	hsa-miR-452		5.80193	4.08576	4.63052	5.32301	4.08576	2	hsa-miR-452-5p	NM_004642	0	1	0	0	0	0	0	0	0	0	1	0	2
MIMAT0001639	3	hsa_mir_409_27	4.83153	4.90376	5.43258	4.78733	4.78733	1	hsa-miR-409-3p		4.95327	3.01792	3.75596	4.5097	3.01792	1	hsa-miR-409-3p	NM_001270433|NM_001270434|NM_004642	1	0	0	0	0	0	0	0	0	0	1	0	2
MIMAT0002807	3	hsa_mir_491_14	5.11696	5.2291	5.1476	5.20686	5.11696	2	hsa-miR-491-5p		3.04089	1.46989	3.88362	4.32625	1.46989	0	hsa-miR-491-5p	NM_001270433|NM_001270434|NM_004642	1	0	0	0	0	0	0	0	0	0	1	0	2
MIMAT0002837	3	hsa_mir_519b_23	4.49347	4.53103	4.60228	4.47101	4.47101	0	hsa-miR-519b-3p		4.50526	4.69265	4.10936	3.95606	3.95606	2	hsa-miR-519b-3p	NM_004642	1	0	0	0	0	0	0	0	1	1	1	0	4
MIMAT0003223	3	hsa_mir_559_43	4.79501	4.84571	4.79445	4.76529	4.76529	1	hsa-miR-559		2.848	3.01792	3.61589	3.45681	2.848	1	hsa-miR-559	NM_004642	1	0	0	0	0	0	0	0	1	0	1	0	3
MIMAT0003254	3	hsa_mir_548b_43	4.66072	4.67635	4.7145	4.67287	4.66072	0	hsa-miR-548b-3p		4.13258	4.58976	3.61589	5.56346	3.61589	2	hsa-miR-548b-3p	NM_004642	1	0	0	0	0	1	0	0	1	0	1	0	4
MIMAT0003263	3	hsa_mir_595_33	6.3555	6.60457	6.28638	5.69498	5.69498	2	hsa-miR-595		4.29352	1.46989	4.21023	5.2211	1.46989	0	hsa-miR-595	NM_004642	0	0	0	0	0	1	0	0	1	1	1	0	4
MIMAT0003294	3	hsa-miR-625	5.02355	5.07733	4.89858	4.9207	4.89858	1	hsa-miR-625		3.21257	2.66221	3.88362	4.77189	2.66221	1	hsa-miR-625-5p	NM_004642	0	0	0	0	0	0	0	0	1	0	1	0	2
MIMAT0003300	3	hsa_mir_631_16	5.60034	5.6372	5.55213	5.4129	5.4129	2	hsa-miR-631		3.62877	3.74739	2.58496	4.39025	2.58496	0	hsa-miR-631	NM_004642	0	0	0	0	0	0	0	0	1	0	1	0	2
MIMAT0003305	3	hsa_mir_635_11	6.72262	5.79406	5.77198	7.69106	5.77198	2	hsa-miR-635		3.62877	2.18903	3.28688	4.5097	2.18903	0	hsa-miR-635	NM_004642	0	0	0	0	0	0	0	0	1	0	1	0	2
MIMAT0003318	3	hsa_mir_648_5	5.51714	5.23889	5.27951	5.29024	5.23889	2	hsa-miR-648		3.9514	1.46989	3.88362	4.99367	1.46989	0	hsa-miR-648	NM_004642	0	0	0	0	0	0	0	0	1	0	1	0	2
MIMAT0003945	3	hsa_mir_765_61	4.89495	4.84875	4.96895	4.92604	4.84875	1	hsa-miR-765		3.04089	2.66221	3.08916	3.33342	2.66221	1	hsa-miR-765	NM_004642	0	1	0	0	0	1	0	0	1	0	1	0	4
MIMAT0004450	3	hsa-miR-297	6.48231	5.54225	6.29569	5.47022	5.47022	2	hsa-miR-297		2.36177	3.01792	3.08916	3.95606	2.36177	0	hsa-miR-297	NM_004642	0	1	0	0	0	1	0	0	1	0	1	1	5
MIMAT0004602	3	hsa_mir_125a_30	5.19916	5.43421	5.28289	5.22118	5.19916	2	hsa-miR-125a-3p		1.02148	1.46989	8.43049	7.62892	1.02148	0	hsa-miR-125a-3p	NM_004642	0	0	0	0	0	0	0	0	1	0	1	0	2
MIMAT0004762	3	hsa_mir_486_3	4.71417	4.76513	4.81031	4.68257	4.68257	0	hsa-miR-486-3p		4.854	3.5435	5.35861	3.7761	3.5435	2	hsa-miR-486-3p	NM_001270433|NM_001270434|NM_004642	1	0	0	0	0	0	0	0	0	0	1	0	2
MIMAT0004779	3	hsa-miR-509-5p	4.72023	4.59434	4.53646	4.36447	4.36447	0	hsa-miR-509-5p		4.21568	3.92695	4.21023	4.32625	3.92695	2	hsa-miR-509-5p	NM_004642	0	0	0	0	0	1	0	0	1	0	1	0	3
MIMAT0004806	3	hsa_mir_548c_1	6.7074	5.72344	5.35016	6.71721	5.35016	2	hsa-miR-548c-5p		3.21257	2.18903	1.80735	4.25927	1.80735	0	hsa-miR-548c-5p	NM_004642	1	0	0	0	0	0	0	0	1	0	1	0	3
MIMAT0004918	3	hsa_mir_892b_18	4.82576	4.84836	4.82819	4.68529	4.68529	0	hsa-miR-892b		4.21568	3.5435	3.75596	4.99367	3.5435	2	hsa-miR-892b	NM_004642	0	0	0	0	0	0	0	0	1	0	1	0	2
MIMAT0004920	3	hsa_mir_541_17	5.51	5.62199	5.57479	5.50308	5.50308	2	hsa-miR-541		3.04089	2.66221	2.24793	3.67807	2.24793	0	hsa-miR-541-3p	NM_004642	1	0	0	0	0	1	0	0	1	0	1	1	5
MIMAT0005586	3	hsa_mir_1231_5	5.18103	5.26335	5.26688	5.17296	5.17296	2	hsa-miR-1231		4.13258	1.46989	2.24793	3.86888	1.46989	0	hsa-miR-1231	NM_004642	0	0	0	0	0	0	0	0	0	1	1	0	2
MIMAT0005895	3	hsa_mir_548f_5_31	4.54022	4.38765	4.42614	4.42234	4.38765	0	hsa-miR-548f		4.36737	4.08576	4.21023	4.18982	4.08576	2	hsa-miR-548f-3p	NM_004642	1	1	0	0	0	0	0	0	0	0	1	0	3
MIMAT0005907	3	hsa_mir_1256_14	5.6218	5.0063	4.78124	5.72353	4.78124	1	hsa-miR-1256		2.848	3.30451	3.08916	3.33342	2.848	1	hsa-miR-1256	NM_001270433|NM_001270434|NM_004642	1	0	0	0	0	0	0	0	0	0	1	0	2
MIMAT0005908	3	hsa_mir_1257_14	5.83499	6.14596	6.03436	5.78122	5.78122	2	hsa-miR-1257		3.50335	3.30451	2.24793	4.03826	2.24793	0	hsa-miR-1257	NM_004642	0	1	0	0	0	0	0	0	0	0	1	0	2
MIMAT0005928	3	hsa_mir_548h_4_12	4.40871	4.50423	4.43861	4.56292	4.40871	0	hsa-miR-548h		4.50526	4.08576	6.6946	5.11187	4.08576	2	hsa-miR-548h-5p	NM_004642	1	0	0	0	0	0	0	0	1	0	1	0	3
MIMAT0005929	3	hsa-miR-1275	4.98998	4.91496	4.75226	4.63923	4.63923	0	hsa-miR-1275		4.36737	3.74739	4.89579	4.39025	3.74739	2	hsa-miR-1275	NM_004642	1	0	0	0	0	0	0	0	0	1	1	0	3
MIMAT0005944	3	hsa_mir_1252_4	4.93933	4.92674	4.95869	4.84732	4.84732	1	hsa-miR-1252		3.62877	3.01792	3.88362	4.03826	3.01792	1	hsa-miR-1252-5p	NM_004642	0	0	0	0	0	0	0	0	1	0	1	0	2
MIMAT0005952	3	hsa_mir_1321_33	4.43084	4.46222	4.47283	4.41627	4.41627	0	hsa-miR-1321		3.74524	3.5435	3.46074	3.33342	3.33342	2	hsa-miR-1321	NM_004642	0	1	0	0	0	1	0	0	1	0	1	0	4
MIMAT0011775	3	hsa_mir_2276_23	5.23518	5.16576	5.46282	5.0717	5.0717	1	hsa-miR-2276		3.62877	3.30451	2.85798	3.33342	2.85798	1	hsa-miR-2276-3p	NM_004642	0	1	0	0	0	1	0	0	0	1	1	0	4
MIMAT0000280	2	hsa_mir_223_44	5.00976	4.99689	4.8366	4.87344	4.8366	1	hsa-miR-223		1.02148	1.46989	1.16993	0.925999	0.925999	0	hsa-miR-223-3p	NM_001270433|NM_001270434|NM_004642	1	0	0	0	0	0	0	0	0	0	1	0	2
MIMAT0000439	2	hsa_mir_153_2_22	4.9149	5.06222	4.90207	4.91166	4.90207	1	hsa-miR-153		3.21257	1.46989	2.85798	4.32625	1.46989	0	hsa-miR-153-3p	NM_001270433|NM_001270434|NM_004642	1	0	0	0	0	0	0	0	0	0	1	0	2
MIMAT0000684	2	hsa_mir_302a_12	4.73006	4.77403	4.49405	4.50187	4.49405	0	hsa-miR-302a		3.04089	3.30451	3.46074	3.67807	3.04089	1	hsa-miR-302a-3p	NM_004642	0	0	0	0	0	0	0	0	1	0	1	0	2
MIMAT0001075	2	hsa_mir_384_30	4.72934	4.62641	4.73077	4.69565	4.62641	0	hsa-miR-384		3.21257	3.74739	3.61589	3.67807	3.21257	1	hsa-miR-384	NM_004642	0	0	0	0	0	1	0	0	1	0	1	0	3
MIMAT0002823	2	hsa_mir_512_2_36	4.8962	5.01208	5.06578	4.87514	4.87514	1	hsa-miR-512-3p		3.21257	3.01792	2.24793	2.6893	2.24793	0	hsa-miR-512-3p	NM_004642	1	0	0	0	0	0	0	0	0	1	1	0	3
MIMAT0002834	2	hsa_mir_520a_26	4.50398	4.66206	4.60489	4.51838	4.50398	0	hsa-miR-520a-3p		3.36597	3.5435	3.08916	5.76924	3.08916	1	hsa-miR-520a-3p	NM_004642	0	0	0	0	0	0	0	0	1	1	1	0	3
MIMAT0002858	2	hsa_mir_520g_29	4.3689	4.47148	4.51956	4.32416	4.32416	0	hsa-miR-520g		3.74524	3.30451	3.46074	5.44824	3.30451	1	hsa-miR-520g-3p	NM_004642	0	1	0	0	0	0	0	0	0	0	1	0	2
MIMAT0003165	2	hsa_mir_545_44	5.0338	5.03542	4.98942	5.04364	4.98942	1	hsa-miR-545		2.62527	3.5435	3.28688	4.5097	2.62527	0	hsa-miR-545-3p	NM_001270433|NM_001270434|NM_004642	1	0	0	0	0	0	0	0	0	0	1	0	2
MIMAT0003221	2	hsa_mir_557_45	5.0476	5.7984	6.13377	5.42795	5.0476	1	hsa-miR-557		1.61353	2.66221	4.0009	3.45681	1.61353	0	hsa-miR-557	NM_004642	0	1	0	0	0	0	0	0	0	0	1	0	2
MIMAT0003231	2	hsa_mir_567_2	6.57246	5.84146	4.93881	5.32011	4.93881	1	hsa-miR-567		1.61353	1.46989	1.16993	3.19692	1.16993	0	hsa-miR-567	NM_004642	0	1	0	0	0	0	0	0	0	0	1	0	2
MIMAT0003232	2	hsa_mir_568_1	5.15327	4.77204	4.84415	5.31158	4.77204	1	hsa-miR-568		2.03914	1.46989	2.24793	4.1152	1.46989	0	hsa-miR-568	NM_004642	1	0	0	0	0	1	0	0	1	0	1	0	4
MIMAT0003243	2	hsa_mir_578_22	4.71331	4.82549	4.66664	4.67729	4.66664	0	hsa-miR-578		3.04089	3.01792	4.0009	3.86888	3.01792	1	hsa-miR-578	NM_004642	1	0	0	0	0	0	0	0	1	0	1	0	3
MIMAT0003248	2	hsa-miR-583	4.95445	4.98361	4.97416	4.80591	4.80591	1	hsa-miR-583		3.36597	2.18903	3.88362	3.7761	2.18903	0	hsa-miR-583	NM_004642	0	1	0	0	0	1	0	0	1	0	1	0	4
MIMAT0003272	2	hsa_mir_604_21	5.22742	4.95567	5.05584	5.20675	4.95567	1	hsa-miR-604		2.62527	3.5435	4.0009	3.67807	2.62527	0	hsa-miR-604	NM_004642	0	0	0	0	0	0	0	0	0	1	1	0	2
MIMAT0003275	2	hsa_mir_607_31	5.22308	5.09737	5.01926	5.07758	5.01926	1	hsa-miR-607		4.50526	3.74739	2.24793	4.03826	2.24793	0	hsa-miR-607	NM_004642	1	0	0	0	0	1	0	0	1	0	1	0	4
MIMAT0003319	2	hsa_mir_649_41	4.65605	4.6619	4.60426	4.71324	4.60426	0	hsa-miR-649		4.56986	3.30451	4.393	5.14934	3.30451	1	hsa-miR-649	NM_004642	1	1	0	0	0	1	0	0	1	0	1	0	5
MIMAT0003327	2	hsa_mir_449b_8	4.80768	4.66273	4.8534	4.7739	4.66273	0	hsa-miR-449b		3.04089	3.01792	4.21023	3.19692	3.01792	1	hsa-miR-449b-5p	NM_004642	0	0	0	0	0	1	0	0	1	1	1	0	4
MIMAT0004796	2	hsa_mir_576_44	4.66761	4.72121	4.79924	4.76764	4.66761	0	hsa-miR-576-3p		4.29352	4.36036	3.28688	4.5097	3.28688	1	hsa-miR-576-3p	NM_004642	0	1	0	0	0	1	0	0	1	1	1	0	5
MIMAT0004807	2	hsa_mir_624_43	4.61759	4.54639	4.52261	4.40251	4.40251	0	hsa-miR-624		3.04089	3.01792	3.28688	3.33342	3.01792	1	hsa-miR-624-3p	NM_004642	0	0	0	0	0	1	0	0	1	0	1	0	3
MIMAT0004945	2	hsa_mir_744_4	5.16968	4.99196	5.02649	4.93011	4.93011	1	hsa-miR-744		1.02148	1.46989	1.16993	0.925999	0.925999	0	hsa-miR-744-5p	NM_004642	0	0	0	0	0	0	0	0	0	1	1	0	2
MIMAT0004982	2	hsa-miR-939	4.90815	4.81378	4.9193	4.89667	4.81378	1	hsa-miR-939		2.62527	3.30451	2.58496	3.33342	2.58496	0	hsa-miR-939-5p	NM_004642	0	0	0	0	0	1	0	0	1	0	1	0	3
MIMAT0005909	2	hsa_mir_1258_14	4.35377	4.4053	4.41656	4.54104	4.35377	0	hsa-miR-1258		3.36597	1.46989	1.16993	3.86888	1.16993	0	hsa-miR-1258	NM_004642	0	1	0	0	0	1	0	0	1	1	1	1	6
MIMAT0005914	2	hsa_mir_1262_6	4.60734	4.60567	4.65826	4.52404	4.52404	0	hsa-miR-1262		3.04089	3.30451	3.28688	4.25927	3.04089	1	hsa-miR-1262	NM_004642	0	0	0	0	0	0	0	0	1	1	1	0	3
MIMAT0006767	2	hsa_mir_1827_7	4.65271	4.69017	4.74137	4.72755	4.65271	0	hsa-miR-1827		3.21257	2.66221	2.85798	3.7761	2.66221	1	hsa-miR-1827	NM_004642	0	1	0	0	0	1	0	0	1	0	1	0	4
MIMAT0010251	2	hsa_mir_449c_16	4.88493	4.90968	4.86389	4.99513	4.86389	1	hsa-miR-449c		1.02148	1.46989	3.46074	2.87774	1.02148	0	hsa-miR-449c-5p	NM_004642	0	0	0	0	0	0	0	0	0	1	1	0	2
MIMAT0010497	2	hsa_mir_759_6	4.6611	4.60043	4.61611	4.68186	4.60043	0	hsa-miR-759		4.04527	3.30451	4.10936	5.11187	3.30451	1	hsa-miR-759	NM_004642	0	0	0	0	0	0	0	0	0	1	1	0	2
MIMAT0000717	1	hsa_mir_302c_13	4.47536	4.47407	4.45843	4.60006	4.45843	0	hsa-miR-302c		4.13258	2.18903	4.21023	5.25588	2.18903	0	hsa-miR-302c-3p	NM_004642	0	0	0	0	0	0	0	0	1	0	1	0	2
MIMAT0000718	1	hsa_mir_302d_11	4.5419	4.64819	4.68051	4.53568	4.53568	0	hsa-miR-302d		3.21257	3.30451	2.58496	3.57289	2.58496	0	hsa-miR-302d-3p	NM_004642	0	0	0	0	0	0	0	0	1	0	1	0	2
MIMAT0000737	1	hsa_mir_382_8	4.59269	4.53581	4.60529	4.57085	4.53581	0	hsa-miR-382		5.00045	1.46989	3.08916	3.86888	1.46989	0	hsa-miR-382-5p	NM_004642	0	1	0	0	0	0	0	0	1	0	1	0	3
MIMAT0002816	1	hsa_mir_494_34	4.51254	4.43165	4.52646	4.59198	4.43165	0	hsa-miR-494		9.68278	9.75195	10.3685	0.925999	0.925999	0	hsa-miR-494-3p	NM_001270433|NM_001270434|NM_004642	1	0	0	0	0	0	0	0	0	0	1	0	2
MIMAT0002823	1	hsa_mir_512_2_24	4.72941	4.72381	4.59541	4.68493	4.59541	0	hsa-miR-512-3p		3.21257	3.01792	2.24793	2.6893	2.24793	0	hsa-miR-512-3p	NM_004642	1	0	0	0	0	0	0	0	0	1	1	0	3
MIMAT0002852	1	hsa_mir_517a_22	4.77318	4.91715	4.57466	4.81488	4.57466	0	hsa-miR-517a		3.36597	3.30451	2.58496	3.33342	2.58496	0	hsa-miR-517a-3p	NM_004642	1	0	0	0	0	0	0	0	1	0	1	0	3
MIMAT0002857	1	hsa_mir_517b_7	4.65274	4.71138	5.09405	4.67356	4.65274	0	hsa-miR-517b		3.04089	1.46989	4.10936	3.57289	1.46989	0	hsa-miR-517b-3p	NM_004642	1	0	0	0	0	0	0	0	1	1	1	0	4
MIMAT0002880	1	hsa_mir_508_58	4.50152	4.43309	4.46783	4.52588	4.43309	0	hsa-miR-508-3p		3.74524	2.18903	3.08916	3.86888	2.18903	0	hsa-miR-508-3p	NM_004642	0	0	0	0	0	0	0	0	1	1	1	0	3
MIMAT0003252	1	hsa_mir_586_3	4.78061	4.71626	4.57523	4.65854	4.57523	0	hsa-miR-586		2.62527	2.18903	3.61589	3.45681	2.18903	0	hsa-miR-586	NM_001270433|NM_001270434|NM_004642	1	0	0	0	0	0	0	0	0	0	1	0	2
MIMAT0003278	1	hsa_mir_610_15	4.53856	4.53977	4.79232	4.64165	4.53856	0	hsa-miR-610		3.852	2.18903	2.85798	2.87774	2.18903	0	hsa-miR-610	NM_004642	0	0	0	0	0	0	0	0	1	0	1	0	2
MIMAT0003313	1	hsa_mir_643_27	4.6272	4.71694	4.8155	4.69694	4.6272	0	hsa-miR-643		3.04089	3.30451	1.16993	4.81916	1.16993	0	hsa-miR-643	NM_004642	1	0	0	0	0	1	0	0	1	0	1	1	5
MIMAT0004763	1	hsa_mir_488_26	4.61822	4.6683	4.7568	4.57519	4.57519	0	hsa-miR-488		3.36597	3.30451	3.08916	2.21101	2.21101	0	hsa-miR-488-3p	NM_004642	0	0	0	0	0	1	0	0	1	0	1	0	3
MIMAT0004910	1	hsa_mir_450b_18	4.65487	4.91516	4.67227	4.59565	4.59565	0	hsa-miR-450b-3p		2.36177	3.01792	1.80735	4.45154	1.80735	0	hsa-miR-450b-3p	NM_004642	0	0	0	0	0	0	0	0	1	1	1	0	3
MIMAT0004921	1	hsa_mir_889_12	4.64991	4.70436	4.82123	4.69567	4.64991	0	hsa-miR-889		4.50526	2.18903	1.80735	3.57289	1.80735	0	hsa-miR-889-3p	NM_004642	0	1	0	0	0	0	0	0	0	0	1	0	2
MIMAT0005955	1	hsa_mir_1197_29	4.69123	4.7423	4.76151	4.67983	4.67983	0	hsa-miR-1197		1.02148	2.66221	2.85798	2.87774	1.02148	0	hsa-miR-1197	NM_004642	0	0	0	0	0	0	0	0	1	0	1	0	2

## Sheet: miRNA_CCLE
Mature	Symbol_CCLE	Note_CCLE	SCC4_CCLE	SCC9_CCLE	SCC15_CCLE	SCC25_CCLE	min_CCLE	score_CCLE
MIMAT0000062	hsa-let-7a		12.5884	12.1524	11.0693	14.69	11.0693	3
MIMAT0000063	hsa-let-7b		8.3608	8.6837	9.44143	12.6867	8.3608	3
MIMAT0000064	hsa-let-7c		6.7057	6.98959	6.76261	9.59158	6.7057	3
MIMAT0000065	hsa-let-7d		8.47832	9.22742	9.77997	12.4425	8.47832	3
MIMAT0000066	hsa-let-7e		8.53978	6.33825	5.96116	10.35	5.96116	3
MIMAT0000067	hsa-let-7f		8.25734	8.73268	8.53632	13.5691	8.25734	3
MIMAT0000414	hsa-let-7g		9.72216	9.4815	8.1983	12.8868	8.1983	3
MIMAT0000415	hsa-let-7i		8.25248	9.39281	9.52217	13.5475	8.25248	3
MIMAT0000416	hsa-miR-1		4.04527	3.01792	3.28688	4.67243	3.01792	1
MIMAT0000098	hsa-miR-100		9.21033	9.36977	8.12908	9.73829	8.12908	3
MIMAT0000099	hsa-miR-101		7.6916	6.4002	5.01212	8.93449	5.01212	3
MIMAT0000101	hsa-miR-103		11.1644	10.3629	9.36137	12.923	9.36137	3
MIMAT0000102	hsa-miR-105		4.43763	2.66221	4.21023	2.87774	2.66221	1
MIMAT0000103	hsa-miR-106a	hsa-miR-106a_hsa-miR-17	9.09508	6.62454	8.25257	10.0264	6.62454	3
MIMAT0000680	hsa-miR-106b		11.4966	8.82031	6.82757	10.5658	6.82757	3
MIMAT0000104	hsa-miR-107		8.11395	7.08693	5.06695	8.60529	5.06695	3
MIMAT0000253	hsa-miR-10a		5.25626	6.43012	6.09908	11.1287	5.25626	3
MIMAT0000254	hsa-miR-10b		5.00045	4.08576	4.0009	4.5097	4.0009	2
MIMAT0005823	hsa-miR-1178		3.04089	1.46989	2.85798	3.67807	1.46989	0
MIMAT0005824	hsa-miR-1179		4.13258	4.69265	5.12019	5.47768	4.13258	2
MIMAT0005825	hsa-miR-1180		5.00045	3.01792	4.21023	6.84987	3.01792	1
MIMAT0005826	hsa-miR-1181		3.852	3.30451	3.88362	4.81916	3.30451	1
MIMAT0005827	hsa-miR-1182		3.74524	2.66221	3.28688	4.32625	2.66221	1
MIMAT0005828	hsa-miR-1183		3.9514	2.66221	2.58496	3.86888	2.58496	0
MIMAT0005798	hsa-miR-1185		2.62527	3.30451	3.28688	3.7761	2.62527	0
MIMAT0005955	hsa-miR-1197		1.02148	2.66221	2.85798	2.87774	1.02148	0
MIMAT0005863	hsa-miR-1200		3.21257	3.30451	3.75596	3.7761	3.21257	1
MIMAT0005864	hsa-miR-1201		3.852	3.30451	4.47703	4.39025	3.30451	1
MIMAT0005866	hsa-miR-1203		3.21257	3.5435	4.0009	4.67243	3.21257	1
MIMAT0005868	hsa-miR-1204		2.62527	1.46989	2.24793	2.87774	1.46989	0
MIMAT0005869	hsa-miR-1205		3.74524	3.01792	2.85798	4.90881	2.85798	1
MIMAT0005870	hsa-miR-1206		5.09128	5.44692	4.95513	6.47638	4.95513	3
MIMAT0000421	hsa-miR-122		4.50526	3.5435	4.0009	4.77189	3.5435	2
MIMAT0005573	hsa-miR-1225-3p		4.13258	3.74739	4.89579	4.5097	3.74739	2
MIMAT0005577	hsa-miR-1226		4.56986	4.22959	4.21023	4.67243	4.21023	2
MIMAT0005580	hsa-miR-1227		4.13258	2.66221	2.85798	3.45681	2.66221	1
MIMAT0005583	hsa-miR-1228		2.62527	2.66221	2.85798	3.95606	2.62527	0
MIMAT0005586	hsa-miR-1231		4.13258	1.46989	2.24793	3.86888	1.46989	0
MIMAT0005588	hsa-miR-1233		3.21257	3.30451	3.28688	3.45681	3.21257	1
MIMAT0005591	hsa-miR-1236		3.852	3.01792	3.28688	3.57289	3.01792	1
MIMAT0000422	hsa-miR-124		3.21257	2.66221	4.0009	4.77189	2.66221	1
MIMAT0005894	hsa-miR-1243		3.852	2.66221	4.55582	4.03826	2.66221	1
MIMAT0005896	hsa-miR-1244		5.17592	4.22959	5.12019	4.99367	4.22959	2
MIMAT0005897	hsa-miR-1245		3.50335	3.30451	3.75596	4.45154	3.30451	1
MIMAT0005898	hsa-miR-1246		7.5947	6.20555	9.07052	8.76431	6.20555	3
MIMAT0005899	hsa-miR-1247		2.36177	1.46989	3.08916	4.5097	1.46989	0
MIMAT0005900	hsa-miR-1248		3.62877	3.74739	4.55582	3.95606	3.62877	2
MIMAT0005902	hsa-miR-1250		3.21257	1.46989	3.08916	4.03826	1.46989	0
MIMAT0005903	hsa-miR-1251		3.852	3.74739	4.63052	4.72301	3.74739	2
MIMAT0005944	hsa-miR-1252		3.62877	3.01792	3.88362	4.03826	3.01792	1
MIMAT0005904	hsa-miR-1253		4.04527	4.69265	5.01212	4.45154	4.04527	2
MIMAT0005905	hsa-miR-1254		5.57077	3.5435	4.89579	3.95606	3.5435	2
MIMAT0005906	hsa-miR-1255a		3.50335	3.01792	4.0009	4.18982	3.01792	1
MIMAT0005907	hsa-miR-1256		2.848	3.30451	3.08916	3.33342	2.848	1
MIMAT0005908	hsa-miR-1257		3.50335	3.30451	2.24793	4.03826	2.24793	0
MIMAT0005909	hsa-miR-1258		3.36597	1.46989	1.16993	3.86888	1.16993	0
MIMAT0005910	hsa-miR-1259		3.21257	2.18903	3.75596	3.45681	2.18903	0
MIMAT0004602	hsa-miR-125a-3p		1.02148	1.46989	8.43049	7.62892	1.02148	0
MIMAT0000443	hsa-miR-125a-5p		9.70619	9.05997	11.4229	11.4605	9.05997	3
MIMAT0000423	hsa-miR-125b		9.35176	9.8689	8.45125	8.82037	8.45125	3
MIMAT0000445	hsa-miR-126		7.36964	4.08576	4.55582	8.76729	4.08576	2
MIMAT0005911	hsa-miR-1260		11.1876	11.2052	10.8066	11.4143	10.8066	3
MIMAT0005913	hsa-miR-1261		4.56986	4.78869	5.12019	4.25927	4.25927	2
MIMAT0005914	hsa-miR-1262		3.04089	3.30451	3.28688	4.25927	3.04089	1
MIMAT0005915	hsa-miR-1263		4.21568	4.96255	4.8339	3.45681	3.45681	2
MIMAT0005920	hsa-miR-1266		5.80193	4.87823	9.07387	5.90665	4.87823	3
MIMAT0005922	hsa-miR-1268		4.90448	3.30451	4.55582	3.7761	3.30451	1
MIMAT0005923	hsa-miR-1269		3.62877	3.5435	1.16993	2.6893	1.16993	0
MIMAT0000446	hsa-miR-127-3p		7.0018	3.74739	2.24793	2.87774	2.24793	0
MIMAT0004604	hsa-miR-127-5p		5.53885	4.69265	4.8339	3.95606	3.95606	2
MIMAT0005796	hsa-miR-1271		3.852	4.22959	3.61589	4.39025	3.61589	2
MIMAT0005925	hsa-miR-1272		3.50335	3.5435	3.28688	4.1152	3.28688	1
MIMAT0005927	hsa-miR-1274a		10.5784	9.16186	9.39124	10.4822	9.16186	3
MIMAT0005938	hsa-miR-1274b		10.0423	8.53275	9.79833	10.9059	8.53275	3
MIMAT0005929	hsa-miR-1275		4.36737	3.74739	4.89579	4.39025	3.74739	2
MIMAT0005930	hsa-miR-1276		4.56986	3.74739	5.56316	5.32301	3.74739	2
MIMAT0005933	hsa-miR-1277		4.21568	3.74739	3.88362	3.45681	3.45681	2
MIMAT0005936	hsa-miR-1278		4.04527	2.66221	2.58496	3.57289	2.58496	0
MIMAT0005937	hsa-miR-1279		4.43763	4.08576	4.30451	3.86888	3.86888	2
MIMAT0000424	hsa-miR-128		6.85499	5.44692	5.48478	8.94251	5.44692	3
MIMAT0005946	hsa-miR-1280		2.36177	2.18903	5.17113	3.57289	2.18903	0
MIMAT0005939	hsa-miR-1281		4.43763	2.66221	3.46074	3.19692	2.66221	1
MIMAT0005940	hsa-miR-1282		3.50335	3.01792	4.393	4.18982	3.01792	1
MIMAT0005799	hsa-miR-1283		1.02148	1.46989	1.16993	0.925999	0.925999	0
MIMAT0005941	hsa-miR-1284		2.848	1.46989	2.85798	3.86888	1.46989	0
MIMAT0005876	hsa-miR-1285		4.80168	3.30451	4.63052	4.67243	3.30451	1
MIMAT0005877	hsa-miR-1286		4.56986	4.47962	5.12019	3.7761	3.7761	2
MIMAT0005878	hsa-miR-1287		4.854	3.01792	4.21023	5.41785	3.01792	1
MIMAT0005942	hsa-miR-1288		2.03914	2.66221	3.46074	2.87774	2.03914	0
MIMAT0005879	hsa-miR-1289		3.04089	2.66221	3.46074	4.45154	2.66221	1
MIMAT0004605	hsa-miR-129-3p		4.6311	1.46989	3.28688	2.87774	1.46989	0
MIMAT0000242	hsa-miR-129-5p		3.50335	2.18903	3.28688	3.86888	2.18903	0
MIMAT0005880	hsa-miR-1290		4.13258	3.74739	7.83712	3.67807	3.67807	2
MIMAT0005881	hsa-miR-1291		3.21257	4.69265	4.393	4.18982	3.21257	1
MIMAT0005943	hsa-miR-1292		4.29352	3.5435	4.30451	4.5097	3.5435	2
MIMAT0005883	hsa-miR-1293		3.04089	2.18903	3.08916	4.25927	2.18903	0
MIMAT0005884	hsa-miR-1294		3.852	4.36036	4.55582	4.1152	3.852	2
MIMAT0005794	hsa-miR-1296		4.21568	2.18903	2.58496	4.18982	2.18903	0
MIMAT0005886	hsa-miR-1297		6.36947	4.58976	8.40408	6.75609	4.58976	3
MIMAT0005800	hsa-miR-1298		4.21568	2.66221	3.46074	4.5097	2.66221	1
MIMAT0005887	hsa-miR-1299		3.74524	4.36036	5.22033	3.95606	3.74524	2
MIMAT0005797	hsa-miR-1301		3.852	3.5435	3.88362	4.90881	3.5435	2
MIMAT0005890	hsa-miR-1302		5.33235	5.04308	5.63778	4.39025	4.39025	2
MIMAT0005891	hsa-miR-1303		3.21257	2.66221	3.75596	3.33342	2.66221	1
MIMAT0005893	hsa-miR-1305		5.80193	4.69265	7.22747	5.11187	4.69265	3
MIMAT0005950	hsa-miR-1306		1.61353	1.46989	1.80735	3.45681	1.46989	0
MIMAT0005951	hsa-miR-1307		4.56986	3.74739	4.70155	5.2211	3.74739	2
MIMAT0005947	hsa-miR-1308		5.6907	4.36036	6.38474	7.3844	4.36036	2
MIMAT0000425	hsa-miR-130a		6.81583	5.897	4.393	8.72768	4.393	2
MIMAT0000691	hsa-miR-130b		7.46557	5.61324	6.15076	9.02528	5.61324	3
MIMAT0000426	hsa-miR-132		5.33235	1.46989	5.84021	7.25323	1.46989	0
MIMAT0005952	hsa-miR-1321		3.74524	3.5435	3.46074	3.33342	3.33342	2
MIMAT0005953	hsa-miR-1322		3.21257	3.92695	3.88362	5.35509	3.21257	1
MIMAT0005795	hsa-miR-1323		2.36177	3.01792	3.75596	4.03826	2.36177	0
MIMAT0000427	hsa-miR-133a		4.04527	3.74739	4.393	4.39025	3.74739	2
MIMAT0000770	hsa-miR-133b		5.40463	5.04308	5.22033	3.57289	3.57289	2
MIMAT0000447	hsa-miR-134		4.90448	4.58976	5.44394	4.62059	4.58976	3
MIMAT0000428	hsa-miR-135a		3.36597	2.18903	2.58496	3.86888	2.18903	0
MIMAT0000758	hsa-miR-135b		9.39002	7.21315	6.07253	8.45664	6.07253	3
MIMAT0000448	hsa-miR-136		6.29536	4.36036	5.6011	5.59066	4.36036	2
MIMAT0000429	hsa-miR-137		8.16159	6.05961	5.22033	4.86443	4.86443	3
MIMAT0000430	hsa-miR-138		5.6907	3.01792	4.10936	5.44824	3.01792	1
MIMAT0000250	hsa-miR-139-5p		3.50335	1.46989	1.80735	4.25927	1.46989	0
MIMAT0004597	hsa-miR-140-3p		3.852	3.5435	3.28688	5.11187	3.28688	1
MIMAT0000431	hsa-miR-140-5p		6.06975	5.8535	5.22033	7.94808	5.22033	3
MIMAT0000432	hsa-miR-141		8.61014	6.88509	6.60466	7.10905	6.60466	3
MIMAT0000434	hsa-miR-142-3p		5.8802	2.18903	3.28688	3.67807	2.18903	0
MIMAT0000433	hsa-miR-142-5p		1.02148	1.46989	1.16993	0.925999	0.925999	0
MIMAT0000435	hsa-miR-143		3.50335	3.74739	2.85798	4.1152	2.85798	1
MIMAT0000436	hsa-miR-144		4.04527	3.5435	3.61589	4.1152	3.5435	2
MIMAT0000437	hsa-miR-145		4.13258	4.47962	4.30451	5.56346	4.13258	2
MIMAT0007347	hsa-miR-1469		3.21257	3.30451	3.46074	4.18982	3.21257	1
MIMAT0000449	hsa-miR-146a		8.62154	6.13443	9.76552	9.22224	6.13443	3
MIMAT0004766	hsa-miR-146b-3p		3.74524	2.66221	4.10936	4.1152	2.66221	1
MIMAT0002809	hsa-miR-146b-5p		3.36597	3.5435	3.88362	4.45154	3.36597	2
MIMAT0000251	hsa-miR-147		3.852	3.5435	4.21023	4.25927	3.5435	2
MIMAT0007348	hsa-miR-1470		3.21257	1.46989	1.16993	2.6893	1.16993	0
MIMAT0004928	hsa-miR-147b		3.21257	1.46989	4.0009	3.04614	1.46989	0
MIMAT0000243	hsa-miR-148a		8.99921	6.72479	7.22747	9.03279	6.72479	3
MIMAT0000759	hsa-miR-148b		7.74826	8.2341	6.46858	9.70259	6.46858	3
MIMAT0000450	hsa-miR-149		4.13258	5.11853	4.0009	6.43146	4.0009	2
MIMAT0000451	hsa-miR-150		3.50335	3.5435	3.46074	4.03826	3.46074	2
MIMAT0000757	hsa-miR-151-3p		6.91803	7.2971	5.06695	8.95312	5.06695	3
MIMAT0004697	hsa-miR-151-5p		7.29563	8.01391	5.22033	9.88952	5.22033	3
MIMAT0000438	hsa-miR-152		5.80193	5.32445	4.30451	4.56621	4.30451	2
MIMAT0000439	hsa-miR-153		3.21257	1.46989	2.85798	4.32625	1.46989	0
MIMAT0007399	hsa-miR-1537		5.77505	5.98071	6.3185	5.94977	5.77505	3
MIMAT0007400	hsa-miR-1538		3.852	3.74739	3.28688	4.03826	3.28688	1
MIMAT0007401	hsa-miR-1539		3.36597	2.18903	3.75596	3.86888	2.18903	0
MIMAT0000452	hsa-miR-154		5.77505	3.5435	4.10936	4.03826	3.5435	2
MIMAT0000646	hsa-miR-155		7.2571	5.71397	7.57849	8.88829	5.71397	3
MIMAT0000068	hsa-miR-15a		9.54382	7.53667	6.04549	12.5152	6.04549	3
MIMAT0000417	hsa-miR-15b		9.60641	10.1584	8.35531	13.0559	8.35531	3
MIMAT0000069	hsa-miR-16		11.9345	10.6842	10.8157	14.5677	10.6842	3
MIMAT0000070	hsa-miR-17	hsa-miR-106a_hsa-miR-17	9.09508	6.62454	8.25257	10.0264	6.62454	3
MIMAT0000256	hsa-miR-181a		9.81782	8.72666	10.5766	10.2557	8.72666	3
MIMAT0000257	hsa-miR-181b	hsa-miR-181b_hsa-miR-181d	7.64024	6.09761	6.5089	6.07168	6.07168	3
MIMAT0000258	hsa-miR-181c		4.80168	3.30451	4.393	5.28947	3.30451	1
MIMAT0002821	hsa-miR-181d	hsa-miR-181b_hsa-miR-181d	7.64024	6.09761	6.5089	6.07168	6.07168	3
MIMAT0006765	hsa-miR-1825		4.13258	3.30451	4.21023	4.56621	3.30451	1
MIMAT0006767	hsa-miR-1827		3.21257	2.66221	2.85798	3.7761	2.66221	1
MIMAT0000261	hsa-miR-183		7.56346	6.45976	6.01792	7.83794	6.01792	3
MIMAT0000454	hsa-miR-184		4.13258	3.92695	3.46074	4.62059	3.46074	2
MIMAT0000455	hsa-miR-185		6.88044	5.04308	4.10936	8.01039	4.10936	2
MIMAT0000456	hsa-miR-186		6.31415	6.17053	5.77584	7.49745	5.77584	3
MIMAT0000262	hsa-miR-187		4.43763	4.36036	4.63052	4.67243	4.36036	2
MIMAT0004613	hsa-miR-188-3p		4.68986	2.18903	6.97831	5.47768	2.18903	0
MIMAT0000457	hsa-miR-188-5p		6.3512	5.80864	5.48478	6.23688	5.48478	3
MIMAT0000072	hsa-miR-18a		8.3743	5.80864	6.42727	9.24833	5.80864	3
MIMAT0001412	hsa-miR-18b		7.28614	5.11853	3.75596	7.40003	3.75596	2
MIMAT0000458	hsa-miR-190		3.04089	3.92695	3.08916	4.03826	3.04089	1
MIMAT0007881	hsa-miR-1908		4.80168	4.58976	4.63052	4.1152	4.1152	2
MIMAT0007883	hsa-miR-1909		1.61353	2.18903	4.0009	4.03826	1.61353	0
MIMAT0004929	hsa-miR-190b		4.90448	2.18903	5.80839	5.38681	2.18903	0
MIMAT0000440	hsa-miR-191		7.80271	7.80071	5.90183	10.9907	5.90183	3
MIMAT0007884	hsa-miR-1910		4.56986	3.92695	4.70155	3.33342	3.33342	2
MIMAT0007885	hsa-miR-1911		3.62877	3.92695	3.28688	3.95606	3.28688	1
MIMAT0007887	hsa-miR-1912		4.68986	3.5435	4.393	5.11187	3.5435	2
MIMAT0007888	hsa-miR-1913		4.13258	4.08576	4.47703	4.18982	4.08576	2
MIMAT0007889	hsa-miR-1914		4.36737	3.5435	4.10936	3.95606	3.5435	2
MIMAT0007892	hsa-miR-1915		5.00045	2.18903	3.61589	4.32625	2.18903	0
MIMAT0000222	hsa-miR-192		6.43979	7.83479	1.16993	8.72768	1.16993	0
MIMAT0000459	hsa-miR-193a-3p		1.02148	1.46989	1.16993	0.925999	0.925999	0
MIMAT0004614	hsa-miR-193a-5p		3.9514	5.5598	5.4019	4.5097	3.9514	2
MIMAT0002819	hsa-miR-193b		10.2744	9.80158	10.5719	9.84466	9.80158	3
MIMAT0000460	hsa-miR-194		3.9514	3.01792	6.07253	7.80909	3.01792	1
MIMAT0000461	hsa-miR-195		4.43763	2.66221	4.63052	5.72055	2.66221	1
MIMAT0000226	hsa-miR-196a		8.26702	7.4219	10.3297	9.40333	7.4219	3
MIMAT0001080	hsa-miR-196b		5.09128	2.66221	4.0009	6.3535	2.66221	1
MIMAT0000227	hsa-miR-197		5.9542	4.47962	7.34314	7.14649	4.47962	3
MIMAT0009448	hsa-miR-1973		5.74766	3.30451	6.76261	5.28947	3.30451	1
MIMAT0009449	hsa-miR-1974		7.79604	4.36036	10.4155	6.54797	4.36036	2
MIMAT0009450	hsa-miR-1975		6.60214	5.11853	8.1419	5.47768	5.11853	3
MIMAT0009451	hsa-miR-1976		3.21257	1.46989	4.55582	4.03826	1.46989	0
MIMAT0009452	hsa-miR-1977		6.507	4.58976	6.48896	6.78005	4.58976	3
MIMAT0009453	hsa-miR-1978		5.00045	4.47962	4.393	4.72301	4.393	2
MIMAT0009454	hsa-miR-1979		7.99033	5.98071	8.3608	9.46205	5.98071	3
MIMAT0000228	hsa-miR-198		2.848	2.18903	1.80735	3.45681	1.80735	0
MIMAT0000232	hsa-miR-199a-3p	hsa-miR-199a-3p_hsa-miR-199b-3p	4.43763	3.01792	3.08916	4.18982	3.01792	1
MIMAT0000231	hsa-miR-199a-5p		4.50526	3.01792	4.21023	3.45681	3.01792	1
MIMAT0004563	hsa-miR-199b-3p	hsa-miR-199a-3p_hsa-miR-199b-3p	4.43763	3.01792	3.08916	4.18982	3.01792	1
MIMAT0000263	hsa-miR-199b-5p		3.74524	3.5435	4.21023	4.39025	3.5435	2
MIMAT0000073	hsa-miR-19a		9.04794	7.04887	5.98982	10.1788	5.98982	3
MIMAT0000074	hsa-miR-19b		11.877	9.8634	8.95527	13.2013	8.95527	3
MIMAT0000682	hsa-miR-200a		7.42274	5.2589	6.84336	8.99478	5.2589	3
MIMAT0000318	hsa-miR-200b		9.40552	6.51665	9.35863	10.7236	6.51665	3
MIMAT0000617	hsa-miR-200c		10.8343	9.45619	10.4115	9.97526	9.45619	3
MIMAT0002811	hsa-miR-202		3.21257	3.30451	4.47703	4.32625	3.21257	1
MIMAT0000264	hsa-miR-203		9.13807	11.371	8.44609	4.95187	4.95187	3
MIMAT0000265	hsa-miR-204		4.36737	3.30451	3.46074	3.04614	3.04614	1
MIMAT0000266	hsa-miR-205		15.1957	13.748	14.843	4.62059	4.62059	3
MIMAT0009977	hsa-miR-2052		3.36597	2.66221	1.16993	3.33342	1.16993	0
MIMAT0009978	hsa-miR-2053		2.848	2.66221	3.61589	3.33342	2.66221	1
MIMAT0009979	hsa-miR-2054		3.74524	3.5435	3.88362	4.67243	3.5435	2
MIMAT0000462	hsa-miR-206		3.21257	1.46989	5.17113	0.925999	0.925999	0
MIMAT0000241	hsa-miR-208a		5.29462	5.04308	4.63052	5.50716	4.63052	3
MIMAT0004960	hsa-miR-208b		4.43763	3.5435	4.0009	3.95606	3.5435	2
MIMAT0000075	hsa-miR-20a	hsa-miR-20a_hsa-miR-20b	12.688	9.36977	10.2445	13.7118	9.36977	3
MIMAT0001413	hsa-miR-20b	hsa-miR-20a_hsa-miR-20b	12.688	9.36977	10.2445	13.7118	9.36977	3
MIMAT0000076	hsa-miR-21		11.716	11.8018	9.60099	12.6981	9.60099	3
MIMAT0000267	hsa-miR-210		7.85518	8.42505	7.35421	8.98707	7.35421	3
MIMAT0000268	hsa-miR-211		2.848	2.18903	1.80735	4.18982	1.80735	0
MIMAT0010133	hsa-miR-2110		3.21257	3.01792	2.85798	3.33342	2.85798	1
MIMAT0009206	hsa-miR-2113		2.848	3.30451	3.75596	4.1152	2.848	1
MIMAT0011156	hsa-miR-2114		4.13258	3.74739	4.76924	3.7761	3.74739	2
MIMAT0011158	hsa-miR-2115		4.6311	3.30451	3.88362	3.7761	3.30451	1
MIMAT0011160	hsa-miR-2116		3.21257	2.66221	3.28688	4.18982	2.66221	1
MIMAT0011162	hsa-miR-2117		5.9542	4.78869	5.31397	5.11187	4.78869	3
MIMAT0000269	hsa-miR-212		2.62527	2.18903	2.58496	3.45681	2.18903	0
MIMAT0000271	hsa-miR-214		3.04089	2.18903	3.46074	7.0706	2.18903	0
MIMAT0000272	hsa-miR-215		4.29352	4.08576	5.22033	6.21936	4.08576	2
MIMAT0000273	hsa-miR-216a		6.43979	5.2589	6.79546	5.03386	5.03386	3
MIMAT0000274	hsa-miR-217		1.61353	3.01792	2.58496	2.21101	1.61353	0
MIMAT0000275	hsa-miR-218		4.56986	4.96255	3.75596	4.03826	3.75596	2
MIMAT0004567	hsa-miR-219-1-3p		2.848	3.30451	2.85798	3.45681	2.848	1
MIMAT0004675	hsa-miR-219-2-3p		3.50335	3.30451	6.65921	3.57289	3.30451	1
MIMAT0000276	hsa-miR-219-5p		3.74524	3.74739	3.46074	4.56621	3.46074	2
MIMAT0000077	hsa-miR-22		8.5832	9.43043	9.11025	8.05534	8.05534	3
MIMAT0000277	hsa-miR-220a		3.9514	2.66221	5.01212	4.45154	2.66221	1
MIMAT0004908	hsa-miR-220b		3.21257	3.5435	4.63052	3.95606	3.21257	1
MIMAT0004915	hsa-miR-220c		3.62877	3.5435	4.47703	4.56621	3.5435	2
MIMAT0000278	hsa-miR-221		11.7249	11.0888	9.97549	12.6081	9.97549	3
MIMAT0000279	hsa-miR-222		9.47843	8.14644	9.12	10.6033	8.14644	3
MIMAT0000280	hsa-miR-223		1.02148	1.46989	1.16993	0.925999	0.925999	0
MIMAT0000281	hsa-miR-224		6.04723	4.96255	5.84021	6.18368	4.96255	3
MIMAT0011775	hsa-miR-2276		3.62877	3.30451	2.85798	3.33342	2.85798	1
MIMAT0011777	hsa-miR-2277		3.50335	2.18903	2.58496	2.87774	2.18903	0
MIMAT0011778	hsa-miR-2278		4.13258	1.46989	5.35861	4.32625	1.46989	0
MIMAT0000078	hsa-miR-23a		10.4088	10.1174	9.64221	11.8766	9.64221	3
MIMAT0000418	hsa-miR-23b		7.53962	6.96924	8.16722	9.70418	6.96924	3
MIMAT0000080	hsa-miR-24		12.5021	11.7997	11.7905	13.0853	11.7905	3
MIMAT0000081	hsa-miR-25		10.5588	9.09318	7.06178	11.095	7.06178	3
MIMAT0000082	hsa-miR-26a		11.0167	10.7407	11.4997	12.7481	10.7407	3
MIMAT0000083	hsa-miR-26b		6.13484	5.04308	6.15076	8.56434	5.04308	3
MIMAT0000084	hsa-miR-27a		10.9832	9.33845	9.80842	10.1164	9.33845	3
MIMAT0000419	hsa-miR-27b		9.68278	10.8094	1.16993	11.1804	1.16993	0
MIMAT0004502	hsa-miR-28-3p		3.62877	2.18903	4.8339	4.67243	2.18903	0
MIMAT0000085	hsa-miR-28-5p		3.62877	2.66221	3.88362	5.18587	2.66221	1
MIMAT0004679	hsa-miR-296-3p		2.03914	1.46989	2.24793	3.67807	1.46989	0
MIMAT0000690	hsa-miR-296-5p		5.6017	4.69265	8.27603	6.62965	4.69265	3
MIMAT0004450	hsa-miR-297		2.36177	3.01792	3.08916	3.95606	2.36177	0
MIMAT0004901	hsa-miR-298		3.04089	1.46989	1.80735	3.67807	1.46989	0
MIMAT0000687	hsa-miR-299-3p		4.36737	2.18903	3.88362	3.95606	2.18903	0
MIMAT0002890	hsa-miR-299-5p		4.21568	3.01792	3.46074	3.04614	3.01792	1
MIMAT0000086	hsa-miR-29a		12.2971	10.9298	11.5684	14.434	10.9298	3
MIMAT0000100	hsa-miR-29b		8.13	6.96924	4.70155	10.9168	4.70155	3
MIMAT0000681	hsa-miR-29c		6.86777	6.7003	5.01212	9.9543	5.01212	3
MIMAT0004903	hsa-miR-300		4.80168	4.22959	4.55582	4.99367	4.22959	2
MIMAT0000688	hsa-miR-301a		8.44878	7.16038	6.52857	9.01262	6.52857	3
MIMAT0004958	hsa-miR-301b		6.13484	4.58976	4.8339	4.99367	4.58976	3
MIMAT0000684	hsa-miR-302a		3.04089	3.30451	3.46074	3.67807	3.04089	1
MIMAT0000715	hsa-miR-302b		3.36597	3.5435	4.55582	4.56621	3.36597	2
MIMAT0000717	hsa-miR-302c		4.13258	2.18903	4.21023	5.25588	2.18903	0
MIMAT0000718	hsa-miR-302d		3.21257	3.30451	2.58496	3.57289	2.58496	0
MIMAT0005931	hsa-miR-302e		4.13258	2.66221	4.30451	6.21936	2.66221	1
MIMAT0005932	hsa-miR-302f		4.56986	2.66221	5.90183	3.95606	2.66221	1
MIMAT0000087	hsa-miR-30a		7.38759	6.84097	6.44807	9.18001	6.44807	3
MIMAT0000420	hsa-miR-30b		10.4457	10.1718	10.8755	12.302	10.1718	3
MIMAT0000244	hsa-miR-30c		9.73971	7.04887	9.03999	10.343	7.04887	3
MIMAT0000245	hsa-miR-30d		6.27631	5.80864	7.60652	8.60529	5.80864	3
MIMAT0000692	hsa-miR-30e		6.57107	6.05961	4.95513	6.83857	4.95513	3
MIMAT0000089	hsa-miR-31		9.591	8.46189	8.74002	8.5043	8.46189	3
MIMAT0000090	hsa-miR-32		7.04767	6.23993	6.15076	8.22685	6.15076	3
MIMAT0000510	hsa-miR-320a		5.90521	4.36036	4.95513	5.50716	4.36036	2
MIMAT0005792	hsa-miR-320b		4.43763	2.18903	4.70155	4.18982	2.18903	0
MIMAT0005793	hsa-miR-320c		10.5488	10.6025	9.60099	10.1697	9.60099	3
MIMAT0006764	hsa-miR-320d		3.852	2.66221	3.28688	3.7761	2.66221	1
MIMAT0000755	hsa-miR-323-3p		3.62877	2.18903	2.85798	3.95606	2.18903	0
MIMAT0004696	hsa-miR-323-5p		3.9514	3.30451	3.88362	4.62059	3.30451	1
MIMAT0000762	hsa-miR-324-3p		6.17672	5.5043	5.22033	5.94977	5.22033	3
MIMAT0000761	hsa-miR-324-5p		8.23769	7.43671	6.20065	7.34474	6.20065	3
MIMAT0000756	hsa-miR-326		4.74631	3.30451	4.63052	5.03386	3.30451	1
MIMAT0000752	hsa-miR-328		5.09128	3.5435	3.28688	4.67243	3.28688	1
MIMAT0001629	hsa-miR-329		4.43763	1.46989	4.55582	4.32625	1.46989	0
MIMAT0000751	hsa-miR-330-3p		3.74524	3.30451	4.10936	3.57289	3.30451	1
MIMAT0004693	hsa-miR-330-5p		5.74766	4.87823	5.56316	4.32625	4.32625	2
MIMAT0000760	hsa-miR-331-3p		7.67716	7.08693	7.48083	8.15056	7.08693	3
MIMAT0004700	hsa-miR-331-5p		2.848	3.01792	2.58496	2.87774	2.58496	0
MIMAT0000765	hsa-miR-335		5.80193	4.78869	4.30451	7.7736	4.30451	2
MIMAT0000754	hsa-miR-337-3p		5.74766	3.5435	2.85798	2.6893	2.6893	1
MIMAT0004695	hsa-miR-337-5p		5.63198	3.01792	4.70155	5.11187	3.01792	1
MIMAT0004701	hsa-miR-338-5p		2.36177	3.01792	2.24793	3.19692	2.24793	0
MIMAT0004702	hsa-miR-339-3p		4.6311	2.18903	3.61589	4.77189	2.18903	0
MIMAT0000764	hsa-miR-339-5p		4.29352	3.01792	5.93168	4.86443	3.01792	1
MIMAT0000091	hsa-miR-33a		4.04527	2.18903	2.58496	3.67807	2.18903	0
MIMAT0003301	hsa-miR-33b		3.9514	3.30451	5.77584	5.11187	3.30451	1
MIMAT0004692	hsa-miR-340		6.84197	4.58976	5.5245	8.41891	4.58976	3
MIMAT0000753	hsa-miR-342-3p		6.31415	5.9397	6.82757	5.41785	5.41785	3
MIMAT0004694	hsa-miR-342-5p		4.13258	2.66221	3.61589	4.77189	2.66221	1
MIMAT0000772	hsa-miR-345		7.0018	4.87823	5.12019	7.041	4.87823	3
MIMAT0000773	hsa-miR-346		5.21645	4.08576	5.06695	3.95606	3.95606	2
MIMAT0000255	hsa-miR-34a		5.9542	5.2589	5.77584	5.88484	5.2589	3
MIMAT0004676	hsa-miR-34b		5.77505	5.44692	5.48478	5.64414	5.44692	3
MIMAT0004677	hsa-miR-34c-3p		4.68986	5.2589	3.88362	4.72301	3.88362	2
MIMAT0000686	hsa-miR-34c-5p		6.06975	7.60407	4.393	5.28947	4.393	2
MIMAT0004682	hsa-miR-361-3p		4.36737	4.08576	4.55582	6.14751	4.08576	2
MIMAT0000703	hsa-miR-361-5p		7.05886	6.54442	9.02622	8.97928	6.54442	3
MIMAT0004683	hsa-miR-362-3p		4.29352	3.01792	3.61589	6.07168	3.01792	1
MIMAT0000705	hsa-miR-362-5p		5.13422	4.58976	4.393	6.09085	4.393	2
MIMAT0000707	hsa-miR-363		5.29462	5.44692	5.12019	6.49089	5.12019	3
MIMAT0000710	hsa-miR-365		6.11333	7.34509	6.40616	5.86245	5.86245	3
MIMAT0000719	hsa-miR-367		3.62877	3.5435	3.61589	4.25927	3.5435	2
MIMAT0000721	hsa-miR-369-3p		6.63241	3.92695	4.0009	4.32625	3.92695	2
MIMAT0001621	hsa-miR-369-5p		4.43763	3.92695	3.88362	3.57289	3.57289	2
MIMAT0000722	hsa-miR-370		5.66164	1.46989	4.55582	3.57289	1.46989	0
MIMAT0000723	hsa-miR-371-3p		3.852	3.5435	3.28688	3.67807	3.28688	1
MIMAT0004687	hsa-miR-371-5p		4.04527	3.74739	3.08916	3.57289	3.08916	1
MIMAT0000724	hsa-miR-372		4.29352	3.01792	3.46074	3.04614	3.01792	1
MIMAT0000726	hsa-miR-373		3.74524	3.30451	4.21023	4.18982	3.30451	1
MIMAT0000727	hsa-miR-374a		6.06975	5.19022	6.363	9.0177	5.19022	3
MIMAT0004955	hsa-miR-374b		6.84197	6.4002	7.87603	8.94515	6.4002	3
MIMAT0000728	hsa-miR-375		4.13258	2.66221	4.0009	4.99367	2.66221	1
MIMAT0000729	hsa-miR-376a		8.13535	3.74739	4.95513	5.14934	3.74739	2
MIMAT0002172	hsa-miR-376b		6.31415	4.08576	4.55582	3.95606	3.95606	2
MIMAT0000720	hsa-miR-376c		8.68815	4.08576	5.48478	4.86443	4.08576	2
MIMAT0000730	hsa-miR-377		7.41405	3.5435	4.393	4.67243	3.5435	2
MIMAT0000732	hsa-miR-378		6.64731	5.44692	5.74255	7.86629	5.44692	3
MIMAT0000733	hsa-miR-379		6.19712	4.58976	4.21023	6.41633	4.21023	2
MIMAT0000735	hsa-miR-380		3.21257	4.36036	2.24793	4.81916	2.24793	0
MIMAT0000736	hsa-miR-381		3.9514	3.30451	3.46074	3.57289	3.30451	1
MIMAT0000737	hsa-miR-382		5.00045	1.46989	3.08916	3.86888	1.46989	0
MIMAT0000738	hsa-miR-383		4.04527	3.74739	3.28688	6.28799	3.28688	1
MIMAT0001075	hsa-miR-384		3.21257	3.74739	3.61589	3.67807	3.21257	1
MIMAT0001639	hsa-miR-409-3p		4.95327	3.01792	3.75596	4.5097	3.01792	1
MIMAT0001638	hsa-miR-409-5p		4.13258	3.92695	4.8339	4.45154	3.92695	2
MIMAT0002171	hsa-miR-410		6.15603	3.30451	3.46074	4.18982	3.30451	1
MIMAT0002170	hsa-miR-412		3.04089	3.01792	2.24793	3.95606	2.24793	0
MIMAT0003339	hsa-miR-421		5.63198	5.98071	5.77584	5.56346	5.56346	3
MIMAT0001339	hsa-miR-422a		4.95327	3.74739	6.3185	5.44824	3.74739	2
MIMAT0001340	hsa-miR-423-3p		7.5713	7.14241	9.11676	8.84336	7.14241	3
MIMAT0004748	hsa-miR-423-5p		6.7057	7.02934	8.57471	8.63851	6.7057	3
MIMAT0001341	hsa-miR-424		5.82858	7.34509	5.26791	7.5047	5.26791	3
MIMAT0003393	hsa-miR-425		6.89312	5.897	5.5245	8.64505	5.5245	3
MIMAT0001536	hsa-miR-429		7.78927	4.69265	5.90183	8.75826	4.69265	3
MIMAT0001625	hsa-miR-431		7.5713	3.30451	3.08916	4.39025	3.08916	1
MIMAT0002814	hsa-miR-432		4.21568	3.5435	3.88362	3.86888	3.5435	2
MIMAT0001627	hsa-miR-433		5.77505	3.01792	3.46074	4.45154	3.01792	1
MIMAT0001532	hsa-miR-448		2.03914	3.01792	1.80735	2.46728	1.80735	0
MIMAT0001541	hsa-miR-449a		4.21568	3.30451	3.28688	4.39025	3.28688	1
MIMAT0003327	hsa-miR-449b		3.04089	3.01792	4.21023	3.19692	3.01792	1
MIMAT0010251	hsa-miR-449c		1.02148	1.46989	3.46074	2.87774	1.02148	0
MIMAT0001545	hsa-miR-450a		5.8802	4.58976	4.10936	7.94281	4.10936	2
MIMAT0004910	hsa-miR-450b-3p		2.36177	3.01792	1.80735	4.45154	1.80735	0
MIMAT0004909	hsa-miR-450b-5p		5.21645	4.08576	4.70155	6.4614	4.08576	2
MIMAT0001631	hsa-miR-451		3.04089	3.5435	4.8339	3.7761	3.04089	1
MIMAT0001635	hsa-miR-452		5.80193	4.08576	4.63052	5.32301	4.08576	2
MIMAT0001630	hsa-miR-453		4.36737	4.69265	4.89579	4.1152	4.1152	2
MIMAT0003885	hsa-miR-454		5.21645	4.58976	4.55582	6.80374	4.55582	3
MIMAT0004784	hsa-miR-455-3p		7.86802	6.59828	6.58601	6.41633	6.41633	3
MIMAT0003150	hsa-miR-455-5p		5.74766	4.36036	4.30451	4.39025	4.30451	2
MIMAT0002173	hsa-miR-483-3p		2.62527	1.46989	4.10936	4.32625	1.46989	0
MIMAT0004761	hsa-miR-483-5p		3.62877	3.74739	3.61589	4.72301	3.61589	2
MIMAT0002174	hsa-miR-484		7.93658	5.32445	6.04549	9.65143	5.32445	3
MIMAT0002176	hsa-miR-485-3p		8.8649	7.12422	10.2069	6.0321	6.0321	3
MIMAT0002175	hsa-miR-485-5p		3.21257	3.01792	4.10936	3.95606	3.01792	1
MIMAT0004762	hsa-miR-486-3p		4.854	3.5435	5.35861	3.7761	3.5435	2
MIMAT0002178	hsa-miR-487a		5.92979	3.92695	4.10936	4.1152	3.92695	2
MIMAT0003180	hsa-miR-487b		5.92979	2.18903	2.85798	4.1152	2.18903	0
MIMAT0004763	hsa-miR-488		3.36597	3.30451	3.08916	2.21101	2.21101	0
MIMAT0002805	hsa-miR-489		2.848	4.47962	3.88362	3.86888	2.848	1
MIMAT0002806	hsa-miR-490-3p		5.36877	5.897	7.1533	9.65143	5.36877	3
MIMAT0004764	hsa-miR-490-5p		4.50526	3.30451	4.76924	4.03826	3.30451	1
MIMAT0004765	hsa-miR-491-3p		3.04089	3.01792	3.08916	3.57289	3.01792	1
MIMAT0002807	hsa-miR-491-5p		3.04089	1.46989	3.88362	4.32625	1.46989	0
MIMAT0002812	hsa-miR-492		3.36597	2.66221	3.08916	3.45681	2.66221	1
MIMAT0003161	hsa-miR-493		5.6017	4.69265	5.67356	4.90881	4.69265	3
MIMAT0002816	hsa-miR-494		9.68278	9.75195	10.3685	0.925999	0.925999	0
MIMAT0002817	hsa-miR-495		7.6916	4.69265	4.8339	4.95187	4.69265	3
MIMAT0002818	hsa-miR-496		7.0018	6.86332	6.72901	6.38526	6.38526	3
MIMAT0002820	hsa-miR-497		3.62877	3.74739	2.24793	3.67807	2.24793	0
MIMAT0002824	hsa-miR-498		3.21257	2.66221	2.85798	4.1152	2.66221	1
MIMAT0004772	hsa-miR-499-3p		3.852	2.18903	2.58496	3.19692	2.18903	0
MIMAT0002870	hsa-miR-499-5p		2.36177	3.01792	5.22033	5.72055	2.36177	0
MIMAT0004773	hsa-miR-500	hsa-miR-500_hsa-miR-501-5p	4.90448	4.22959	4.76924	4.95187	4.22959	2
MIMAT0004774	hsa-miR-501-3p		4.29352	3.01792	4.0009	4.86443	3.01792	1
MIMAT0002872	hsa-miR-501-5p	hsa-miR-500_hsa-miR-501-5p	4.90448	4.22959	4.76924	4.95187	4.22959	2
MIMAT0002874	hsa-miR-503		5.09128	3.01792	3.28688	5.28947	3.01792	1
MIMAT0002875	hsa-miR-504		3.36597	2.18903	3.61589	3.95606	2.18903	0
MIMAT0002876	hsa-miR-505		3.21257	3.5435	3.28688	5.2211	3.21257	1
MIMAT0002878	hsa-miR-506		3.36597	3.30451	3.46074	3.33342	3.30451	1
MIMAT0002879	hsa-miR-507		3.74524	3.74739	4.63052	3.45681	3.45681	2
MIMAT0002880	hsa-miR-508-3p		3.74524	2.18903	3.08916	3.86888	2.18903	0
MIMAT0004778	hsa-miR-508-5p		4.56986	3.30451	3.46074	3.86888	3.30451	1
MIMAT0004975	hsa-miR-509-3-5p		2.848	1.46989	3.08916	1.8953	1.46989	0
MIMAT0002881	hsa-miR-509-3p		4.80168	3.5435	4.10936	7.91588	3.5435	2
MIMAT0004779	hsa-miR-509-5p		4.21568	3.92695	4.21023	4.32625	3.92695	2
MIMAT0002882	hsa-miR-510		4.04527	1.46989	2.85798	3.7761	1.46989	0
MIMAT0002808	hsa-miR-511		3.50335	1.46989	2.24793	3.86888	1.46989	0
MIMAT0002823	hsa-miR-512-3p		3.21257	3.01792	2.24793	2.6893	2.24793	0
MIMAT0002822	hsa-miR-512-5p		3.74524	3.5435	3.28688	3.95606	3.28688	1
MIMAT0004777	hsa-miR-513a-3p		4.6311	3.01792	2.85798	4.72301	2.85798	1
MIMAT0002877	hsa-miR-513a-5p		2.36177	2.66221	3.08916	3.86888	2.36177	0
MIMAT0005788	hsa-miR-513b		2.36177	1.46989	2.58496	3.7761	1.46989	0
MIMAT0002883	hsa-miR-514		4.95327	4.47962	4.30451	4.72301	4.30451	2
MIMAT0002827	hsa-miR-515-3p		3.21257	3.01792	2.24793	4.18982	2.24793	0
MIMAT0002826	hsa-miR-515-5p		4.56986	3.5435	4.70155	3.95606	3.5435	2
MIMAT0006778	hsa-miR-516a-3p		5.80193	4.87823	6.01792	5.14934	4.87823	3
MIMAT0004770	hsa-miR-516a-5p		3.36597	3.01792	2.58496	3.19692	2.58496	0
MIMAT0002859	hsa-miR-516b		2.848	2.18903	1.80735	3.7761	1.80735	0
MIMAT0002852	hsa-miR-517a		3.36597	3.30451	2.58496	3.33342	2.58496	0
MIMAT0002857	hsa-miR-517b		3.04089	1.46989	4.10936	3.57289	1.46989	0
MIMAT0002866	hsa-miR-517c	hsa-miR-517c_hsa-miR-519a	4.74631	4.69265	4.55582	4.72301	4.55582	3
MIMAT0005457	hsa-miR-518a-5p	hsa-miR-520d-5p_hsa-miR-527_hsa-miR-518a-5p	6.57107	6.81852	6.97831	6.12866	6.12866	3
MIMAT0002844	hsa-miR-518b		4.13258	3.92695	4.70155	3.7761	3.7761	2
MIMAT0002848	hsa-miR-518c		3.62877	2.66221	2.24793	2.87774	2.24793	0
MIMAT0002864	hsa-miR-518d-3p		4.13258	3.92695	3.88362	4.1152	3.88362	2
MIMAT0005456	hsa-miR-518d-5p	hsa-miR-526a_hsa-miR-518d-5p_hsa-miR-520c-5p	6.23707	5.80864	6.15076	7.3844	5.80864	3
MIMAT0002861	hsa-miR-518e		3.21257	3.5435	4.0009	4.18982	3.21257	1
MIMAT0002842	hsa-miR-518f		1.02148	1.46989	1.16993	0.925999	0.925999	0
MIMAT0002869	hsa-miR-519a	hsa-miR-517c_hsa-miR-519a	4.74631	4.69265	4.55582	4.72301	4.55582	3
MIMAT0002837	hsa-miR-519b-3p		4.50526	4.69265	4.10936	3.95606	3.95606	2
MIMAT0002832	hsa-miR-519c-3p		3.36597	3.01792	2.85798	3.19692	2.85798	1
MIMAT0002853	hsa-miR-519d		2.03914	2.18903	3.08916	3.45681	2.03914	0
MIMAT0002829	hsa-miR-519e		4.13258	2.18903	3.46074	4.5097	2.18903	0
MIMAT0002834	hsa-miR-520a-3p		3.36597	3.5435	3.08916	5.76924	3.08916	1
MIMAT0002833	hsa-miR-520a-5p		4.50526	3.01792	5.67356	2.87774	2.87774	1
MIMAT0002843	hsa-miR-520b		4.29352	3.5435	3.46074	3.7761	3.46074	2
MIMAT0002846	hsa-miR-520c-3p		3.74524	4.22959	3.88362	4.56621	3.74524	2
MIMAT0005455	hsa-miR-520c-5p	hsa-miR-526a_hsa-miR-518d-5p_hsa-miR-520c-5p	6.23707	5.80864	6.15076	7.3844	5.80864	3
MIMAT0002856	hsa-miR-520d-3p		3.21257	2.18903	3.28688	3.86888	2.18903	0
MIMAT0002855	hsa-miR-520d-5p	hsa-miR-520d-5p_hsa-miR-527_hsa-miR-518a-5p	6.57107	6.81852	6.97831	6.12866	6.12866	3
MIMAT0002825	hsa-miR-520e		6.06975	3.74739	7.92142	5.56346	3.74739	2
MIMAT0002830	hsa-miR-520f		3.74524	4.08576	4.21023	4.56621	3.74524	2
MIMAT0002858	hsa-miR-520g		3.74524	3.30451	3.46074	5.44824	3.30451	1
MIMAT0002854	hsa-miR-521		2.62527	3.01792	3.28688	2.46728	2.46728	0
MIMAT0002868	hsa-miR-522		4.04527	3.01792	3.61589	4.56621	3.01792	1
MIMAT0002840	hsa-miR-523		3.50335	1.46989	2.58496	1.8953	1.46989	0
MIMAT0002850	hsa-miR-524-3p		1.02148	2.18903	2.85798	3.67807	1.02148	0
MIMAT0002839	hsa-miR-525-3p		3.9514	3.74739	2.85798	4.39025	2.85798	1
MIMAT0002838	hsa-miR-525-5p		4.43763	4.47962	4.55582	3.67807	3.67807	2
MIMAT0002845	hsa-miR-526a	hsa-miR-526a_hsa-miR-518d-5p_hsa-miR-520c-5p	6.23707	5.80864	6.15076	7.3844	5.80864	3
MIMAT0002835	hsa-miR-526b		3.36597	3.30451	5.93168	4.5097	3.30451	1
MIMAT0002862	hsa-miR-527	hsa-miR-520d-5p_hsa-miR-527_hsa-miR-518a-5p	6.57107	6.81852	6.97831	6.12866	6.12866	3
MIMAT0004780	hsa-miR-532-3p		4.29352	4.08576	4.55582	6.12866	4.08576	2
MIMAT0002888	hsa-miR-532-5p		3.852	2.66221	4.10936	5.50716	2.66221	1
MIMAT0003163	hsa-miR-539		6.23707	6.36964	6.82757	5.90665	5.90665	3
MIMAT0004920	hsa-miR-541		3.04089	2.66221	2.24793	3.67807	2.24793	0
MIMAT0003389	hsa-miR-542-3p		5.71973	5.44692	5.17113	7.53325	5.17113	3
MIMAT0003340	hsa-miR-542-5p		4.95327	3.92695	6.67709	5.03386	3.92695	2
MIMAT0004954	hsa-miR-543		6.64731	2.18903	3.28688	3.7761	2.18903	0
MIMAT0003164	hsa-miR-544		10.9616	8.03364	12.5333	11.4224	8.03364	3
MIMAT0003165	hsa-miR-545		2.62527	3.5435	3.28688	4.5097	2.62527	0
MIMAT0003251	hsa-miR-548a-3p		5.36877	4.22959	4.8339	5.2211	4.22959	2
MIMAT0004803	hsa-miR-548a-5p		6.9424	6.20555	7.43987	6.09085	6.09085	3
MIMAT0003254	hsa-miR-548b-3p		4.13258	4.58976	3.61589	5.56346	3.61589	2
MIMAT0004798	hsa-miR-548b-5p		3.04089	3.30451	3.08916	3.04614	3.04089	1
MIMAT0004806	hsa-miR-548c-5p		3.21257	2.18903	1.80735	4.25927	1.80735	0
MIMAT0003323	hsa-miR-548d-3p		4.21568	3.5435	4.10936	4.03826	3.5435	2
MIMAT0004812	hsa-miR-548d-5p		5.36877	5.19022	5.48478	5.47768	5.19022	3
MIMAT0005874	hsa-miR-548e		3.9514	2.66221	4.30451	3.67807	2.66221	1
MIMAT0005895	hsa-miR-548f		4.36737	4.08576	4.21023	4.18982	4.08576	2
MIMAT0005912	hsa-miR-548g		9.44884	7.43671	12.3796	7.15563	7.15563	3
MIMAT0005928	hsa-miR-548h		4.50526	4.08576	6.6946	5.11187	4.08576	2
MIMAT0005935	hsa-miR-548i		6.27631	6.13443	6.87455	6.41633	6.13443	3
MIMAT0005875	hsa-miR-548j		4.04527	2.66221	3.46074	4.62059	2.66221	1
MIMAT0005882	hsa-miR-548k		4.04527	4.08576	4.76924	4.45154	4.04527	2
MIMAT0005889	hsa-miR-548l		3.852	3.5435	3.75596	3.95606	3.5435	2
MIMAT0005917	hsa-miR-548m		4.854	5.32445	3.61589	3.95606	3.61589	2
MIMAT0005919	hsa-miR-548o		4.04527	3.30451	3.46074	4.5097	3.30451	1
MIMAT0005934	hsa-miR-548p		3.62877	3.30451	3.28688	4.03826	3.28688	1
MIMAT0011163	hsa-miR-548q		2.62527	1.46989	3.08916	3.33342	1.46989	0
MIMAT0003333	hsa-miR-549		3.21257	3.5435	3.88362	3.95606	3.21257	1
MIMAT0004800	hsa-miR-550		3.36597	3.30451	1.16993	2.46728	1.16993	0
MIMAT0003214	hsa-miR-551a		4.29352	3.30451	3.75596	4.67243	3.30451	1
MIMAT0003233	hsa-miR-551b		3.9514	3.01792	2.24793	4.86443	2.24793	0
MIMAT0003216	hsa-miR-553		3.21257	3.30451	3.28688	3.86888	3.21257	1
MIMAT0003217	hsa-miR-554		3.852	3.74739	3.46074	2.87774	2.87774	1
MIMAT0003219	hsa-miR-555		4.13258	4.58976	4.393	5.07382	4.13258	2
MIMAT0004793	hsa-miR-556-3p		2.848	3.01792	1.16993	2.87774	1.16993	0
MIMAT0003220	hsa-miR-556-5p		3.62877	4.08576	3.75596	3.7761	3.62877	2
MIMAT0003221	hsa-miR-557		1.61353	2.66221	4.0009	3.45681	1.61353	0
MIMAT0003222	hsa-miR-558		4.13258	3.30451	3.75596	3.57289	3.30451	1
MIMAT0003223	hsa-miR-559		2.848	3.01792	3.61589	3.45681	2.848	1
MIMAT0003225	hsa-miR-561		6.25701	5.98071	6.76261	6.50541	5.98071	3
MIMAT0003226	hsa-miR-562		4.43763	3.92695	4.70155	4.5097	3.92695	2
MIMAT0003227	hsa-miR-563		3.21257	2.18903	2.58496	4.25927	2.18903	0
MIMAT0003228	hsa-miR-564		2.36177	1.46989	3.28688	3.33342	1.46989	0
MIMAT0003230	hsa-miR-566		4.50526	4.96255	4.55582	5.35509	4.50526	3
MIMAT0003231	hsa-miR-567		1.61353	1.46989	1.16993	3.19692	1.16993	0
MIMAT0003232	hsa-miR-568		2.03914	1.46989	2.24793	4.1152	1.46989	0
MIMAT0003234	hsa-miR-569		4.29352	4.08576	6.01792	5.28947	4.08576	2
MIMAT0003235	hsa-miR-570		4.29352	4.87823	5.4019	5.44824	4.29352	2
MIMAT0003236	hsa-miR-571		3.21257	2.18903	3.75596	4.03826	2.18903	0
MIMAT0003237	hsa-miR-572		4.68986	3.92695	4.47703	3.67807	3.67807	2
MIMAT0003238	hsa-miR-573		3.62877	1.46989	3.08916	4.62059	1.46989	0
MIMAT0003239	hsa-miR-574-3p		7.6916	7.08693	8.78162	7.79142	7.08693	3
MIMAT0004795	hsa-miR-574-5p		6.47379	5.66448	4.63052	6.75609	4.63052	3
MIMAT0004796	hsa-miR-576-3p		4.29352	4.36036	3.28688	4.5097	3.28688	1
MIMAT0003241	hsa-miR-576-5p		3.852	2.66221	4.47703	3.95606	2.66221	1
MIMAT0003242	hsa-miR-577		4.50526	4.36036	4.70155	5.66988	4.36036	2
MIMAT0003243	hsa-miR-578		3.04089	3.01792	4.0009	3.86888	3.01792	1
MIMAT0003244	hsa-miR-579		5.00045	1.46989	6.87455	6.20183	1.46989	0
MIMAT0003245	hsa-miR-580		3.50335	3.5435	4.63052	4.72301	3.50335	2
MIMAT0003246	hsa-miR-581		3.21257	3.5435	2.85798	4.03826	2.85798	1
MIMAT0004797	hsa-miR-582-3p		2.62527	2.66221	3.28688	4.18982	2.62527	0
MIMAT0003247	hsa-miR-582-5p		4.04527	4.22959	5.01212	4.77189	4.04527	2
MIMAT0003248	hsa-miR-583		3.36597	2.18903	3.88362	3.7761	2.18903	0
MIMAT0003249	hsa-miR-584		4.68986	4.58976	4.89579	5.41785	4.58976	3
MIMAT0003252	hsa-miR-586		2.62527	2.18903	3.61589	3.45681	2.18903	0
MIMAT0003253	hsa-miR-587		2.848	3.01792	3.28688	3.19692	2.848	1
MIMAT0003255	hsa-miR-588		4.21568	2.66221	3.28688	3.86888	2.66221	1
MIMAT0004799	hsa-miR-589		4.13258	4.36036	4.0009	4.90881	4.0009	2
MIMAT0004801	hsa-miR-590-3p		4.6311	4.47962	3.75596	4.32625	3.75596	2
MIMAT0003258	hsa-miR-590-5p		8.60633	5.76235	6.3185	10.0314	5.76235	3
MIMAT0003259	hsa-miR-591		3.9514	1.46989	3.61589	3.45681	1.46989	0
MIMAT0003260	hsa-miR-592		4.80168	5.11853	4.95513	5.88484	4.80168	3
MIMAT0004802	hsa-miR-593		3.62877	3.30451	3.46074	3.19692	3.19692	1
MIMAT0003263	hsa-miR-595		4.29352	1.46989	4.21023	5.2211	1.46989	0
MIMAT0003264	hsa-miR-596		3.74524	2.18903	3.46074	3.33342	2.18903	0
MIMAT0003265	hsa-miR-597		3.50335	2.18903	2.58496	3.19692	2.18903	0
MIMAT0003266	hsa-miR-598		4.43763	3.01792	3.28688	6.14751	3.01792	1
MIMAT0003267	hsa-miR-599		3.852	3.5435	4.10936	3.95606	3.5435	2
MIMAT0003268	hsa-miR-600		6.27631	5.9397	6.34092	4.90881	4.90881	3
MIMAT0003269	hsa-miR-601		4.13258	4.78869	5.06695	5.32301	4.13258	2
MIMAT0003270	hsa-miR-602		2.62527	2.66221	1.80735	4.1152	1.80735	0
MIMAT0003271	hsa-miR-603		1.02148	1.46989	1.16993	7.79142	1.02148	0
MIMAT0003272	hsa-miR-604		2.62527	3.5435	4.0009	3.67807	2.62527	0
MIMAT0003273	hsa-miR-605		3.62877	3.92695	2.85798	4.5097	2.85798	1
MIMAT0003274	hsa-miR-606		2.848	2.66221	1.16993	2.6893	1.16993	0
MIMAT0003275	hsa-miR-607		4.50526	3.74739	2.24793	4.03826	2.24793	0
MIMAT0003276	hsa-miR-608		3.74524	2.18903	3.61589	3.45681	2.18903	0
MIMAT0003277	hsa-miR-609		3.21257	3.30451	3.61589	2.46728	2.46728	0
MIMAT0003278	hsa-miR-610		3.852	2.18903	2.85798	2.87774	2.18903	0
MIMAT0003279	hsa-miR-611		3.04089	1.46989	3.28688	3.67807	1.46989	0
MIMAT0003280	hsa-miR-612		1.61353	1.46989	2.85798	3.67807	1.46989	0
MIMAT0003281	hsa-miR-613		3.852	3.30451	3.75596	4.86443	3.30451	1
MIMAT0003282	hsa-miR-614		3.74524	4.08576	4.21023	4.45154	3.74524	2
MIMAT0003283	hsa-miR-615-3p		3.852	4.22959	3.88362	4.1152	3.852	2
MIMAT0004804	hsa-miR-615-5p		4.6311	3.92695	4.47703	6.12866	3.92695	2
MIMAT0004805	hsa-miR-616		3.62877	3.30451	3.88362	4.25927	3.30451	1
MIMAT0003286	hsa-miR-617		3.50335	3.92695	2.58496	4.56621	2.58496	0
MIMAT0003288	hsa-miR-619		3.62877	4.47962	3.75596	6.23688	3.62877	2
MIMAT0003289	hsa-miR-620		4.36737	4.36036	3.61589	4.86443	3.61589	2
MIMAT0003291	hsa-miR-622		3.21257	1.46989	3.28688	3.86888	1.46989	0
MIMAT0003292	hsa-miR-623		4.29352	2.66221	4.21023	4.45154	2.66221	1
MIMAT0004807	hsa-miR-624		3.04089	3.01792	3.28688	3.33342	3.01792	1
MIMAT0003294	hsa-miR-625		3.21257	2.66221	3.88362	4.77189	2.66221	1
MIMAT0003295	hsa-miR-626		5.29462	5.11853	5.5245	6.09085	5.11853	3
MIMAT0003296	hsa-miR-627		3.62877	2.66221	3.28688	4.18982	2.66221	1
MIMAT0004809	hsa-miR-628-5p		3.21257	3.01792	2.85798	3.86888	2.85798	1
MIMAT0004810	hsa-miR-629		3.74524	3.01792	4.55582	4.90881	3.01792	1
MIMAT0003299	hsa-miR-630		7.16662	6.30615	9.21721	5.14934	5.14934	3
MIMAT0003300	hsa-miR-631		3.62877	3.74739	2.58496	4.39025	2.58496	0
MIMAT0003302	hsa-miR-632		4.6311	4.22959	5.17113	4.32625	4.22959	2
MIMAT0003303	hsa-miR-633		4.74631	3.5435	8.75261	5.18587	3.5435	2
MIMAT0003304	hsa-miR-634		3.852	3.30451	3.08916	3.19692	3.08916	1
MIMAT0003305	hsa-miR-635		3.62877	2.18903	3.28688	4.5097	2.18903	0
MIMAT0003306	hsa-miR-636		3.36597	3.74739	3.28688	3.86888	3.28688	1
MIMAT0003307	hsa-miR-637		2.848	2.66221	3.88362	3.95606	2.66221	1
MIMAT0003308	hsa-miR-638		3.74524	4.22959	4.393	3.86888	3.74524	2
MIMAT0003309	hsa-miR-639		4.13258	4.69265	2.58496	4.18982	2.58496	0
MIMAT0003310	hsa-miR-640		5.47314	6.02059	5.17113	4.77189	4.77189	3
MIMAT0003311	hsa-miR-641		5.63198	4.69265	5.44394	5.61765	4.69265	3
MIMAT0003312	hsa-miR-642		4.29352	3.5435	4.76924	4.56621	3.5435	2
MIMAT0003313	hsa-miR-643		3.04089	3.30451	1.16993	4.81916	1.16993	0
MIMAT0003314	hsa-miR-644		3.50335	2.66221	2.85798	3.57289	2.66221	1
MIMAT0003315	hsa-miR-645		3.74524	3.01792	3.61589	5.11187	3.01792	1
MIMAT0003316	hsa-miR-646		3.74524	2.18903	5.98982	5.07382	2.18903	0
MIMAT0003317	hsa-miR-647		4.04527	3.92695	4.393	4.1152	3.92695	2
MIMAT0003318	hsa-miR-648		3.9514	1.46989	3.88362	4.99367	1.46989	0
MIMAT0003319	hsa-miR-649		4.56986	3.30451	4.393	5.14934	3.30451	1
MIMAT0003320	hsa-miR-650		3.62877	3.01792	4.0009	3.67807	3.01792	1
MIMAT0003321	hsa-miR-651		6.17672	6.02059	5.63778	6.09085	5.63778	3
MIMAT0003322	hsa-miR-652		1.61353	3.01792	3.28688	5.03386	1.61353	0
MIMAT0003328	hsa-miR-653		4.43763	3.30451	3.75596	4.77189	3.30451	1
MIMAT0004814	hsa-miR-654-3p		5.21645	4.36036	6.6946	4.62059	4.36036	2
MIMAT0003330	hsa-miR-654-5p		3.36597	3.74739	3.61589	4.1152	3.36597	2
MIMAT0003331	hsa-miR-655		5.9542	4.96255	5.48478	5.03386	4.96255	3
MIMAT0003332	hsa-miR-656		5.09128	3.01792	4.393	4.39025	3.01792	1
MIMAT0003335	hsa-miR-657		3.62877	1.46989	3.08916	4.67243	1.46989	0
MIMAT0003336	hsa-miR-658		4.21568	3.5435	2.85798	3.86888	2.85798	1
MIMAT0003337	hsa-miR-659		3.852	2.66221	4.0009	4.18982	2.66221	1
MIMAT0003338	hsa-miR-660		4.68986	3.5435	4.21023	6.36964	3.5435	2
MIMAT0003324	hsa-miR-661		4.04527	4.08576	3.08916	4.25927	3.08916	1
MIMAT0003325	hsa-miR-662		3.50335	3.30451	3.08916	3.95606	3.08916	1
MIMAT0003326	hsa-miR-663		3.9514	3.5435	5.74255	4.62059	3.5435	2
MIMAT0005867	hsa-miR-663b		4.29352	3.30451	5.01212	3.67807	3.30451	1
MIMAT0005949	hsa-miR-664		1.02148	1.46989	1.16993	0.925999	0.925999	0
MIMAT0004952	hsa-miR-665		1.61353	1.46989	2.58496	2.21101	1.46989	0
MIMAT0003881	hsa-miR-668		4.04527	3.92695	4.0009	4.1152	3.92695	2
MIMAT0010357	hsa-miR-670		2.36177	1.46989	2.85798	3.45681	1.46989	0
MIMAT0004819	hsa-miR-671-3p		4.04527	2.66221	3.28688	3.45681	2.66221	1
MIMAT0003880	hsa-miR-671-5p		3.50335	3.01792	3.28688	3.19692	3.01792	1
MIMAT0004284	hsa-miR-675		4.50526	4.08576	4.393	3.57289	3.57289	2
MIMAT0000252	hsa-miR-7		3.62877	3.5435	2.24793	4.99367	2.24793	0
MIMAT0004926	hsa-miR-708		7.50716	6.86332	6.82757	6.87246	6.82757	3
MIMAT0012734	hsa-miR-711		2.848	3.30451	2.24793	2.6893	2.24793	0
MIMAT0012735	hsa-miR-718		3.852	3.30451	4.70155	4.18982	3.30451	1
MIMAT0005954	hsa-miR-720		12.6	11.0276	11.4262	14.1331	11.0276	3
MIMAT0004945	hsa-miR-744		1.02148	1.46989	1.16993	0.925999	0.925999	0
MIMAT0003879	hsa-miR-758		4.43763	3.5435	3.75596	3.7761	3.5435	2
MIMAT0010497	hsa-miR-759		4.04527	3.30451	4.10936	5.11187	3.30451	1
MIMAT0004957	hsa-miR-760		4.29352	3.01792	4.10936	3.19692	3.01792	1
MIMAT0010364	hsa-miR-761		2.848	2.66221	2.58496	3.04614	2.58496	0
MIMAT0010313	hsa-miR-762		4.13258	3.30451	3.08916	3.19692	3.08916	1
MIMAT0010367	hsa-miR-764		3.9514	3.5435	4.70155	4.39025	3.5435	2
MIMAT0003945	hsa-miR-765		3.04089	2.66221	3.08916	3.33342	2.66221	1
MIMAT0003888	hsa-miR-766		1.02148	1.46989	2.24793	3.86888	1.02148	0
MIMAT0003883	hsa-miR-767-3p		3.62877	2.66221	3.46074	3.33342	2.66221	1
MIMAT0003882	hsa-miR-767-5p		2.62527	3.92695	4.30451	4.45154	2.62527	0
MIMAT0003887	hsa-miR-769-3p		3.04089	3.30451	2.85798	4.45154	2.85798	1
MIMAT0003886	hsa-miR-769-5p		4.90448	4.08576	4.89579	5.41785	4.08576	2
MIMAT0003948	hsa-miR-770-5p		3.50335	3.74739	4.55582	3.7761	3.50335	2
MIMAT0004185	hsa-miR-802		3.9514	3.01792	3.46074	4.25927	3.01792	1
MIMAT0004953	hsa-miR-873		3.74524	3.30451	5.48478	4.18982	3.30451	1
MIMAT0004911	hsa-miR-874		4.56986	1.46989	4.89579	4.03826	1.46989	0
MIMAT0004923	hsa-miR-875-3p		2.62527	2.18903	2.85798	2.21101	2.18903	0
MIMAT0004922	hsa-miR-875-5p		3.62877	3.01792	4.10936	6.99039	3.01792	1
MIMAT0004925	hsa-miR-876-3p		3.04089	3.5435	3.46074	3.7761	3.04089	1
MIMAT0004924	hsa-miR-876-5p		4.21568	3.92695	4.70155	3.86888	3.86888	2
MIMAT0004949	hsa-miR-877		3.50335	3.5435	1.80735	4.62059	1.80735	0
MIMAT0004948	hsa-miR-885-3p		1.61353	1.46989	2.24793	3.19692	1.46989	0
MIMAT0004947	hsa-miR-885-5p		3.36597	3.92695	3.08916	3.95606	3.08916	1
MIMAT0004906	hsa-miR-886-3p		3.50335	3.01792	3.46074	4.03826	3.01792	1
MIMAT0004905	hsa-miR-886-5p		3.36597	3.01792	2.85798	5.50716	2.85798	1
MIMAT0004951	hsa-miR-887		3.852	3.5435	3.61589	4.03826	3.5435	2
MIMAT0004916	hsa-miR-888		3.36597	3.01792	3.75596	4.03826	3.01792	1
MIMAT0004921	hsa-miR-889		4.50526	2.18903	1.80735	3.57289	1.80735	0
MIMAT0004912	hsa-miR-890		4.43763	3.5435	4.89579	6.38526	3.5435	2
MIMAT0004902	hsa-miR-891a		4.04527	3.5435	4.393	5.47768	3.5435	2
MIMAT0004913	hsa-miR-891b		4.50526	3.30451	3.61589	4.18982	3.30451	1
MIMAT0004907	hsa-miR-892a		2.848	3.74739	3.46074	3.57289	2.848	1
MIMAT0004918	hsa-miR-892b		4.21568	3.5435	3.75596	4.99367	3.5435	2
MIMAT0000441	hsa-miR-9		4.04527	2.66221	4.0009	6.65592	2.66221	1
MIMAT0004971	hsa-miR-921		2.36177	3.01792	1.16993	3.45681	1.16993	0
MIMAT0004972	hsa-miR-922		3.74524	2.18903	3.61589	4.32625	2.18903	0
MIMAT0004974	hsa-miR-924		3.62877	2.66221	3.46074	4.18982	2.66221	1
MIMAT0000092	hsa-miR-92a		11.8158	10.1872	9.76344	14.0653	9.76344	3
MIMAT0003218	hsa-miR-92b		6.88044	6.79572	5.5245	8.14134	5.5245	3
MIMAT0000093	hsa-miR-93		8.81612	5.38681	5.98982	10.1176	5.38681	3
MIMAT0004976	hsa-miR-933		5.21645	3.01792	5.12019	2.87774	2.87774	1
MIMAT0004977	hsa-miR-934		5.74766	5.32445	4.76924	6.27128	4.76924	3
MIMAT0004978	hsa-miR-935		3.04089	2.18903	4.30451	4.25927	2.18903	0
MIMAT0004979	hsa-miR-936		2.848	2.66221	2.24793	3.7761	2.24793	0
MIMAT0004980	hsa-miR-937		3.21257	3.92695	3.46074	3.7761	3.21257	1
MIMAT0004981	hsa-miR-938		3.852	3.5435	2.58496	3.57289	2.58496	0
MIMAT0004982	hsa-miR-939		2.62527	3.30451	2.58496	3.33342	2.58496	0
MIMAT0004986	hsa-miR-943		4.04527	3.30451	4.47703	5.28947	3.30451	1
MIMAT0004987	hsa-miR-944		2.848	3.5435	2.85798	3.67807	2.848	1
MIMAT0000094	hsa-miR-95		2.848	4.08576	3.61589	5.18587	2.848	1
MIMAT0000095	hsa-miR-96		9.78269	8.87043	7.04821	10.7588	7.04821	3
MIMAT0000096	hsa-miR-98		5.82858	7.80071	4.89579	9.71667	4.89579	3
MIMAT0000097	hsa-miR-99a		5.50621	4.47962	4.95513	5.56346	4.47962	3
MIMAT0000689	hsa-miR-99b		9.44671	8.88676	9.68888	9.75203	8.88676	3

## Sheet: ncRNA_array
Mature	Symbol_array	SCC15_array	SCC25_array	SCC4_array	SCC9_array	min_array	score_array
MIMAT0000062	hsa_let_7a_1_3	5.13272	4.98325	4.72634	4.82642	4.72634	1
MIMAT0000062	hsa_let_7a_2_1	4.78823	4.77996	4.7651	4.7384	4.7384	1
MIMAT0000062	hsa_let_7a_3_1	5.46373	5.52974	5.31051	5.45617	5.31051	2
MIMAT0000063	hsa_let_7b_5	5.33468	5.56193	5.24098	5.54384	5.24098	2
MIMAT0000064	hsa_let_7c_9	4.61856	4.71674	4.59333	4.66713	4.59333	0
MIMAT0000065	hsa_let_7d_1	4.94212	4.42036	4.62136	4.57399	4.42036	0
MIMAT0000066	hsa-let-7e	4.77507	4.65229	4.55515	4.77232	4.55515	0
MIMAT0000067	hsa_let_7f_1_4	4.96133	4.8507	4.62318	5.03215	4.62318	0
MIMAT0000067	hsa_let_7f_2_6	4.77166	4.80678	4.88219	4.79317	4.77166	1
MIMAT0000068	hsa_mir_15a_6	5.24742	5.36516	5.05679	5.16797	5.05679	1
MIMAT0000069	hsa_mir_16_1_1	4.75308	4.96025	4.81326	4.75599	4.75308	1
MIMAT0000070	hsa_mir_17_5	4.76892	4.73631	4.84505	4.60525	4.60525	0
MIMAT0000071	hsa_mir_17_25	4.93193	5.0739	4.93928	4.93339	4.93193	1
MIMAT0000072	hsa_mir_18a_1	5.30191	5.32954	5.51481	5.01834	5.01834	1
MIMAT0000075	hsa_mir_20a_3	4.53537	4.69202	4.62038	4.53286	4.53286	0
MIMAT0000076	hsa-miR-21	6.50881	5.95997	5.08449	6.02624	5.08449	2
MIMAT0000077	hsa_mir_22_26	6.88008	5.74742	5.68499	6.26636	5.68499	2
MIMAT0000078	hsa_mir_23a_19	5.39934	5.36774	5.158	5.19678	5.158	2
MIMAT0000079	hsa_mir_24_1_4	4.98436	5.09711	4.80052	5.24532	4.80052	1
MIMAT0000079|MIMAT0000080	hsa_mir_24_1_7	4.91146	5.00723	4.60529	4.82411	4.60529	0
MIMAT0000080	hsa_mir_24_1_9	4.8407	5.00619	4.79599	4.9025	4.79599	1
MIMAT0000080	hsa_mir_24_2_14	4.52464	4.62491	4.72534	4.58449	4.52464	0
MIMAT0000082	hsa_mir_26a_2_7	4.91674	4.96361	4.86307	4.98476	4.86307	1
MIMAT0000083	hsa_mir_26b_7	8.34364	8.85714	9.16173	8.78089	8.34364	3
MIMAT0000083|MIMAT0004500	hsa_mir_26b_10	8.91369	9.26752	9.41526	8.95945	8.91369	3
MIMAT0000084	hsa_mir_27a_15	5.52437	5.57933	5.59887	5.27284	5.27284	2
MIMAT0000086	hsa_mir_29a_14	4.50648	4.61236	4.34216	4.58561	4.34216	0
MIMAT0000088	hsa_mir_30a_12	5.09824	5.1914	5.08439	5.04809	5.04809	1
MIMAT0000089	hsa_mir_31_1	5.18825	5.09415	5.09321	5.07941	5.07941	2
MIMAT0000090	hsa_mir_32_5	5.75372	5.09326	4.92305	5.50702	4.92305	1
MIMAT0000092	hsa_mir_92a_1_27	6.96147	6.97893	7.15224	6.43983	6.43983	3
MIMAT0000092	hsa_mir_92a_2_16	5.7282	5.78192	6.67496	5.47254	5.47254	2
MIMAT0000093	hsa_mir_93_11	5.15305	5.34289	5.32339	5.23827	5.15305	2
MIMAT0000094	hsa_mir_95_22	4.85159	4.98356	4.88308	4.84541	4.84541	1
MIMAT0000096	hsa_mir_98_1	5.05633	5.04296	5.07299	5.07805	5.04296	1
MIMAT0000100	hsa_mir_29b_1_15	4.73143	4.66984	4.68826	4.68921	4.66984	0
MIMAT0000100	hsa_mir_29b_2_18	4.76589	4.85079	4.54981	4.57477	4.54981	0
MIMAT0000101	hsa_mir_103a_1_21	5.0461	5.00414	4.92562	4.99132	4.92562	1
MIMAT0000101	hsa_mir_103a_2_25	5.41582	5.09873	5.10642	5.17539	5.09873	2
MIMAT0000102	hsa_mir_105_1_2	4.59085	4.66097	4.96168	4.83852	4.59085	0
MIMAT0000102	hsa_mir_105_2_6	4.57575	4.52579	4.51271	4.54434	4.51271	0
MIMAT0000104	hsa_mir_107_23	4.73416	4.68116	4.7797	4.72015	4.68116	0
MIMAT0000218|MIMAT0000079	hsa_mir_3074_37	10.5896	11.4111	11.8517	10.8251	10.5896	3
MIMAT0000219|MIMAT0000080	hsa_mir_3074_7	5.02436	4.85584	4.51927	4.94573	4.51927	0
MIMAT0000222	hsa_mir_192_4	11.6129	12.1601	12.463	12.0922	11.6129	3
MIMAT0000227	hsa_mir_197_28	8.59789	9.07661	9.46224	8.83194	8.59789	3
MIMAT0000228	hsa_mir_198_6	12.0059	8.07605	7.62192	11.6802	7.62192	3
MIMAT0000231	hsa_mir_199a_1_1	4.90665	4.91376	4.99994	4.8246	4.8246	1
MIMAT0000231	hsa_mir_199a_2_14	8.9824	9.62411	9.83441	9.7433	8.9824	3
MIMAT0000232	hsa_mir_199a_1_18	4.80486	4.70031	4.5275	4.65871	4.5275	0
MIMAT0000232	hsa_mir_199a_2_40	4.7926	4.8516	4.87061	4.67129	4.67129	0
MIMAT0000241	hsa_mir_208a_18	4.48842	4.55798	4.51779	4.67503	4.48842	0
MIMAT0000242	hsa_mir_129_1_3	5.36131	5.55991	5.63024	5.38249	5.36131	2
MIMAT0000242	hsa_mir_129_2_15	4.89343	5.1743	5.06667	5.03778	4.89343	1
MIMAT0000243	hsa_mir_148a_12	5.18198	5.31651	5.08285	5.03282	5.03282	1
MIMAT0000244	hsa_mir_30c_2_6	5.12952	5.18354	4.91243	5.21815	4.91243	1
MIMAT0000250	hsa_mir_139_5	5.01089	5.13325	5.38974	5.0167	5.01089	1
MIMAT0000250|MIMAT0004552	hsa_mir_139_7	4.97294	4.98363	5.32958	5.25477	4.97294	1
MIMAT0000252|MIMAT0000677	hsa_mir_3529_19	4.81199	4.82584	4.84318	4.8186	4.81199	1
MIMAT0000256	hsa_mir_181a_2_3	5.0996	5.05089	4.93302	5.04891	4.93302	1
MIMAT0000257	hsa_mir_181b_1_26	5.41733	5.02527	5.06846	5.23663	5.02527	1
MIMAT0000257	hsa_mir_181b_2_6	5.90924	5.25837	4.83697	5.73356	4.83697	1
MIMAT0000257|MIMAT0031893	hsa_mir_181b_2_14	5.35044	4.96239	4.51728	5.2554	4.51728	0
MIMAT0000258	hsa_mir_181c_3	5.13603	5.11865	4.89923	5.02042	4.89923	1
MIMAT0000260	hsa_mir_182_39	5.28742	5.22246	5.18144	5.17632	5.17632	2
MIMAT0000261	hsa_mir_183_16	4.74383	4.67418	4.69047	4.75397	4.67418	0
MIMAT0000262	hsa_mir_187_40	6.40448	6.46757	6.55869	6.85559	6.40448	3
MIMAT0000263	hsa-miR-199b-5p	7.70552	8.78986	9.52748	8.95079	7.70552	3
MIMAT0000266	hsa_mir_205_1	9.2877	10.1684	9.94463	7.42754	7.42754	3
MIMAT0000267	hsa_mir_210_41	5.51885	5.48094	5.386	5.25617	5.25617	2
MIMAT0000268	hsa-miR-211	4.74308	4.6914	4.97163	4.93593	4.6914	0
MIMAT0000269	hsa-miR-212	5.05083	4.97977	5.13124	4.99177	4.97977	1
MIMAT0000270	hsa_mir_181a_1_55	5.27758	5.37746	5.43283	5.25687	5.25687	2
MIMAT0000271	hsa_mir_214_42	5.14948	5.23359	5.19974	5.23594	5.14948	2
MIMAT0000271|MIMAT0000661	hsa_mir_3120_1	5.19269	5.22634	5.27562	5.15879	5.15879	2
MIMAT0000272	hsa_mir_215_23	4.85264	4.63555	4.69217	4.61823	4.61823	0
MIMAT0000273	hsa_mir_216a_1	4.88461	4.96841	4.91348	4.76779	4.76779	1
MIMAT0000274	hsa_mir_217_24	5.13584	5.13624	5.38496	5.26781	5.13584	2
MIMAT0000275	hsa_mir_218_2_23	4.61849	4.52966	4.65308	4.67125	4.52966	0
MIMAT0000278	hsa_mir_221_58	5.84642	5.27253	4.92138	5.66788	4.92138	1
MIMAT0000279	hsa_mir_222_60	6.26107	6.32207	6.85057	6.85632	6.26107	3
MIMAT0000280	hsa_mir_223_44	5.00976	4.99689	4.8366	4.87344	4.8366	1
MIMAT0000318	hsa_mir_200b_36	4.94689	5.15796	5.16442	5.00985	4.94689	1
MIMAT0000414	hsa_let_7g_2	4.59161	4.53713	4.611	4.55618	4.53713	0
MIMAT0000416	hsa_mir_1_1_18	4.71974	4.68994	4.69068	4.68817	4.68817	0
MIMAT0000416	hsa_mir_1_2_20	4.271	4.4764	4.51416	4.31188	4.271	0
MIMAT0000417	hsa_mir_15b_13	5.43733	5.28124	4.91243	5.37736	4.91243	1
MIMAT0000418	hsa_mir_23b_46	5.02852	5.27887	5.37592	5.11801	5.02852	1
MIMAT0000421	hsa_mir_122_5	4.9476	5.01821	4.86859	4.88001	4.86859	1
MIMAT0000421|MIMAT0000246	hsa_mir_3591_16	4.8788	4.91559	4.84878	4.89522	4.84878	1
MIMAT0000422	hsa_mir_124_1_34	5.41185	5.48143	5.36323	5.39059	5.36323	2
MIMAT0000422	hsa_mir_124_2_47	4.9479	5.09	4.97708	4.83643	4.83643	1
MIMAT0000422	hsa_mir_124_3_35	5.39457	5.38494	5.28246	5.21598	5.21598	2
MIMAT0000423	hsa_mir_125b_2_11	4.61466	4.59171	4.61452	4.69454	4.59171	0
MIMAT0000424	hsa-miR-128	4.3635	4.36975	4.51469	4.52655	4.3635	0
MIMAT0000424	hsa_mir_128_2_25	6.55896	6.75833	6.80184	6.67473	6.55896	3
MIMAT0000425	hsa_mir_130a_34	4.46343	4.57722	4.71809	4.57043	4.46343	0
MIMAT0000426	hsa_mir_132_49	7.09157	7.34473	7.48064	7.26383	7.09157	3
MIMAT0000427	hsa_mir_133a_1_21	5.32153	5.5905	5.3071	5.305	5.305	2
MIMAT0000427	hsa_mir_133a_2_31	5.39485	5.53939	5.28553	5.37647	5.28553	2
MIMAT0000428	hsa-miR-135a	7.02938	7.74316	7.94844	7.98136	7.02938	3
MIMAT0000429	hsa_mir_137_43	4.51308	4.48016	4.34721	4.50802	4.34721	0
MIMAT0000430	hsa_mir_138_1_13	5.77084	5.64657	5.48981	5.61931	5.48981	2
MIMAT0000430	hsa_mir_138_2_9	5.50127	5.63689	5.61904	5.57395	5.50127	2
MIMAT0000431	hsa_mir_140_9	4.72739	4.74794	4.69761	4.62616	4.62616	0
MIMAT0000433	hsa_mir_142_8	5.0458	5.05398	5.1021	5.06494	5.0458	1
MIMAT0000434	hsa_mir_142_28	4.62139	4.66189	4.90147	4.63291	4.62139	0
MIMAT0000435	hsa_mir_143_33	4.59854	4.54199	4.72101	4.4904	4.4904	0
MIMAT0000436	hsa_mir_144_30	5.41203	5.3774	5.35956	5.30481	5.30481	2
MIMAT0000437	hsa-miR-145	5.5396	6.03729	6.12192	5.78623	5.5396	2
MIMAT0000438	hsa_mir_152_28	5.29535	5.28952	5.34111	5.28219	5.28219	2
MIMAT0000439	hsa_mir_153_2_22	4.9149	5.06222	4.90207	4.91166	4.90207	1
MIMAT0000441	hsa_mir_9_1_2	4.66115	4.5099	4.88446	4.76494	4.5099	0
MIMAT0000441	hsa_mir_9_3_4	9.71589	10.761	11.1044	10.5846	9.71589	3
MIMAT0000442	hsa_mir_9_1_31	4.55072	4.60529	4.58592	4.57455	4.55072	0
MIMAT0000442	hsa_mir_9_2_31	4.72684	4.78583	4.90701	4.64972	4.64972	0
MIMAT0000442	hsa_mir_9_3_25	4.64519	4.5936	4.73844	4.5338	4.5338	0
MIMAT0000443	hsa-miR-125a-5p	5.31714	5.08894	5.22223	5.6705	5.08894	2
MIMAT0000445	hsa_mir_126_28	5.16508	5.15657	5.20617	5.1084	5.1084	2
MIMAT0000446	hsa_mir_127_33	5.25079	5.32309	5.37456	5.16752	5.16752	2
MIMAT0000447	hsa_mir_134_1	5.25536	5.29129	5.37025	5.27291	5.25536	2
MIMAT0000448	hsa-miR-136	4.57865	5.11365	5.39108	5.04914	4.57865	0
MIMAT0000450	hsa-miR-149	8.91182	9.91179	10.3879	9.41132	8.91182	3
MIMAT0000451	hsa-miR-150	17.8372	17.7932	17.7591	17.8148	17.7591	3
MIMAT0000453	hsa_mir_154_21	4.76886	4.8551	4.77493	4.65106	4.65106	0
MIMAT0000454	hsa_mir_184_27	4.75791	4.84213	4.94316	4.71567	4.71567	1
MIMAT0000455	hsa_mir_185_1	8.68461	8.83438	9.01913	8.98355	8.68461	3
MIMAT0000459	hsa_mir_193a_30	5.97728	5.98072	5.68733	6.61869	5.68733	2
MIMAT0000460	hsa_mir_194_2_11	4.94167	4.95468	4.88526	4.85798	4.85798	1
MIMAT0000510	hsa_mir_320a_21	13.7204	13.6932	13.9011	13.6755	13.6755	3
MIMAT0000617	hsa_mir_200c_14	4.86793	5.55637	5.4377	4.68173	4.68173	0
MIMAT0000646	hsa_mir_155_3	7.89612	6.22876	6.46176	6.23329	6.22876	3
MIMAT0000682	hsa_mir_200a_33	5.09283	4.90657	4.92241	4.89201	4.89201	1
MIMAT0000683	hsa_mir_302a_1	4.51174	4.61676	4.60459	4.80369	4.51174	0
MIMAT0000684	hsa_mir_302a_12	4.73006	4.77403	4.49405	4.50187	4.49405	0
MIMAT0000685	hsa_mir_34b_6	4.89261	4.96345	5.03838	4.77134	4.77134	1
MIMAT0000686	hsa_mir_34c_1	4.96469	4.95733	5.06333	4.99714	4.95733	1
MIMAT0000686|MIMAT0004677	hsa_mir_34c_11	4.83362	4.8437	4.91538	4.83721	4.83362	1
MIMAT0000689	hsa_mir_99b_2	5.62211	5.74711	5.47467	5.72961	5.47467	2
MIMAT0000690	hsa-miR-296-5p	10.8471	11.6491	11.6168	11.4058	10.8471	3
MIMAT0000691	hsa_mir_130b_20	4.87446	4.99275	5.08157	4.98783	4.87446	1
MIMAT0000693	hsa_mir_30e_33	4.99468	5.23849	5.07014	4.99733	4.99468	1
MIMAT0000703	hsa_mir_361_5	4.67657	5.1712	4.45929	4.71775	4.45929	0
MIMAT0000705|MIMAT0004683	hsa_mir_362_4	4.72988	4.67514	4.55834	4.77617	4.55834	0
MIMAT0000707	hsa_mir_363_17	4.78389	4.79038	5.02823	4.83653	4.78389	1
MIMAT0000714	hsa_mir_302b_5	4.47799	4.69223	4.44943	4.38245	4.38245	0
MIMAT0000717	hsa_mir_302c_13	4.47536	4.47407	4.45843	4.60006	4.45843	0
MIMAT0000718	hsa_mir_302d_11	4.5419	4.64819	4.68051	4.53568	4.53568	0
MIMAT0000721	hsa_mir_369_10	4.61983	4.80394	4.82903	4.83989	4.61983	0
MIMAT0000722	hsa-miR-370	4.52857	4.70395	4.50596	4.50473	4.50473	0
MIMAT0000723	hsa_mir_371b_1	4.64941	4.87781	4.96114	4.88943	4.64941	0
MIMAT0000724	hsa_mir_372_9	4.88066	5.07402	5.06704	4.945	4.88066	1
MIMAT0000725	hsa-miR-373*	5.05236	5.09677	4.96125	4.96735	4.96125	1
MIMAT0000726	hsa_mir_373_17	5.19758	5.118	5.76353	5.20995	5.118	2
MIMAT0000728	hsa_mir_375_11	5.5416	5.4976	5.8383	5.51287	5.4976	2
MIMAT0000729	hsa_mir_376a_1_17	4.55492	4.57258	4.50197	4.46687	4.46687	0
MIMAT0000729	hsa_mir_376a_2_26	4.5901	4.62715	4.58524	4.60797	4.58524	0
MIMAT0000733	hsa_mir_379_1	5.43677	5.45969	4.83777	5.33265	4.83777	1
MIMAT0000737	hsa_mir_382_8	4.59269	4.53581	4.60529	4.57085	4.53581	0
MIMAT0000738	hsa_mir_383_7	5.07893	5.08847	5.10319	4.95358	4.95358	1
MIMAT0000750	hsa_mir_340_22	5.19851	5.30724	5.24374	5.21385	5.19851	2
MIMAT0000751	hsa_mir_330_36	5.55588	5.63937	5.56651	5.50382	5.50382	2
MIMAT0000752	hsa_mir_328_26	13.2974	13.9714	14.288	13.8864	13.2974	3
MIMAT0000753	hsa_mir_342_44	5.69673	5.9278	5.67622	5.79469	5.67622	2
MIMAT0000754	hsa-miR-337-3p	5.47045	5.57625	5.65923	5.73279	5.47045	2
MIMAT0000756	hsa_mir_326_40	7.35776	7.43539	7.54032	7.39161	7.35776	3
MIMAT0000759	hsa_mir_148b_40	5.00829	5.1366	5.24485	5.17707	5.00829	1
MIMAT0000760	hsa_mir_331_29	5.0765	5.34794	5.14758	5.31431	5.0765	2
MIMAT0000761	hsa_mir_324_10	10.1066	11.106	11.7192	10.2607	10.1066	3
MIMAT0000762	hsa-miR-324-3p	7.06532	7.50715	7.58076	7.30904	7.06532	3
MIMAT0000763	hsa_mir_338_7	4.93975	5.02593	5.19662	4.98682	4.93975	1
MIMAT0000763|MIMAT0000582	hsa_mir_3065_1	4.80133	5.00574	5.03181	4.86104	4.80133	1
MIMAT0000764	hsa-miR-339-5p	14.8691	15.692	15.9342	15.3675	14.8691	3
MIMAT0000765	hsa_mir_335_10	5.06567	5.10935	5.08539	5.00409	5.00409	1
MIMAT0000770	hsa_mir_133b_43	7.22188	7.78686	8.55055	8.23302	7.22188	3
MIMAT0000771	hsa_mir_325_1	4.53556	4.62452	4.62099	4.54035	4.53556	0
MIMAT0000772	hsa_mir_345_1	5.12938	5.21833	5.18192	5.06877	5.06877	1
MIMAT0000773	hsa-miR-346	13.4168	14.2496	14.395	14.1588	13.4168	3
MIMAT0001075	hsa_mir_384_30	4.72934	4.62641	4.73077	4.69565	4.62641	0
MIMAT0001339	hsa-miR-422a	4.69913	4.75109	5.06507	4.49564	4.49564	0
MIMAT0001340	hsa_mir_423_34	6.15179	6.11608	5.93188	5.92735	5.92735	3
MIMAT0001340|MIMAT0003454	hsa_mir_3184_1	5.98547	5.87211	5.67093	5.66984	5.66984	2
MIMAT0001341|MIMAT0004749	hsa_mir_424_11	4.7143	4.75304	4.90952	4.63869	4.63869	0
MIMAT0001343	hsa-miR-425*	12.1391	13.0843	12.7329	12.2759	12.1391	3
MIMAT0001532	hsa_mir_448_59	13.3878	14.1594	14.503	13.9419	13.3878	3
MIMAT0001536	hsa_mir_429_34	6.64446	6.90422	6.95029	6.57868	6.57868	3
MIMAT0001618	hsa_mir_191_44	11.1875	11.7347	12.0205	11.5633	11.1875	3
MIMAT0001620	hsa_mir_200a_1	5.44367	5.78302	5.79026	5.59459	5.44367	2
MIMAT0001621	hsa_mir_369_3	4.6975	4.5689	4.67445	4.57863	4.5689	0
MIMAT0001625	hsa_mir_431_9	4.79484	4.84575	5.01867	4.71423	4.71423	0
MIMAT0001627	hsa_mir_433_34	6.57371	6.94617	6.9292	6.88175	6.57371	3
MIMAT0001629	hsa_mir_329_1_35	4.93008	4.97269	4.6837	4.86146	4.6837	0
MIMAT0001629	hsa_mir_329_2_39	4.8336	4.77665	4.69517	4.71089	4.69517	0
MIMAT0001635	hsa_mir_452_1	4.54024	4.62023	4.87352	4.82198	4.54024	0
MIMAT0001636	hsa_mir_452_26	4.55113	4.65977	4.57145	4.47816	4.47816	0
MIMAT0001638	hsa_mir_409_10	4.84338	4.86754	5.52205	5.29841	4.84338	1
MIMAT0001639	hsa_mir_409_27	4.83153	4.90376	5.43258	4.78733	4.78733	1
MIMAT0002170	hsa_mir_412_34	5.64973	5.88318	5.6533	5.71367	5.64973	2
MIMAT0002171	hsa_mir_410_19	4.58511	4.79101	5.13246	4.69613	4.58511	0
MIMAT0002172	hsa_mir_376b_30	4.31769	4.42496	4.7463	4.39695	4.31769	0
MIMAT0002173	hsa-miR-483-3p	17.1779	17.3068	17.319	17.2293	17.1779	3
MIMAT0002174	hsa-miR-484	11.2116	12.9421	12.992	12.0063	11.2116	3
MIMAT0002175	hsa_mir_485_7	6.14557	6.35426	6.08968	6.10121	6.08968	3
MIMAT0002176	hsa-miR-485-3p	10.4591	11.9065	12.6573	11.3022	10.4591	3
MIMAT0002178	hsa_mir_487a_16	4.96857	5.05407	4.89168	5.13172	4.89168	1
MIMAT0002804	hsa-miR-488*	11.0433	12.6187	12.8205	11.7634	11.0433	3
MIMAT0002806	hsa_mir_490_69	5.1691	5.01827	5.10614	5.15851	5.01827	1
MIMAT0002807	hsa_mir_491_14	5.11696	5.2291	5.1476	5.20686	5.11696	2
MIMAT0002807|MIMAT0004765	hsa_mir_491_16	5.14121	5.27801	5.29795	5.28234	5.14121	2
MIMAT0002809|MIMAT0004766	hsa_mir_146b_7	4.85852	4.89117	4.84709	4.78841	4.78841	1
MIMAT0002810	hsa-miR-202*	16.1287	16.1974	16.3346	16.0836	16.0836	3
MIMAT0002811	hsa_mir_202_63	9.43161	10.0046	10.0589	9.88277	9.43161	3
MIMAT0002812	hsa_mir_492_6	9.70763	10.5503	12.846	5.36995	5.36995	2
MIMAT0002813	hsa_mir_493_8	4.60111	4.65197	4.63276	4.62104	4.60111	0
MIMAT0002814	hsa_mir_432_11	5.06989	4.78432	4.83187	4.82766	4.78432	1
MIMAT0002815	hsa_mir_432_27	5.76096	5.79748	5.83134	5.71556	5.71556	2
MIMAT0002816	hsa_mir_494_34	4.51254	4.43165	4.52646	4.59198	4.43165	0
MIMAT0002817	hsa_mir_495_28	4.6637	4.59113	4.93247	4.65604	4.59113	0
MIMAT0002818	hsa_mir_496_43	5.12998	5.22471	5.39919	5.04416	5.04416	1
MIMAT0002819	hsa_mir_193b_30	6.06903	6.40774	6.13358	6.44701	6.06903	3
MIMAT0002820	hsa-miR-497	14.2823	14.9625	15.2572	14.6499	14.2823	3
MIMAT0002822|MIMAT0002823	hsa_mir_512_1_14	4.76388	4.85322	4.74793	4.4496	4.4496	0
MIMAT0002823	hsa_mir_512_2_24	4.72941	4.72381	4.59541	4.68493	4.59541	0
MIMAT0002823	hsa_mir_512_2_36	4.8962	5.01208	5.06578	4.87514	4.87514	1
MIMAT0002824	hsa-miR-498	4.86246	4.86674	4.76995	4.87654	4.76995	1
MIMAT0002827	hsa_mir_515_1_21	4.56492	4.50013	4.6713	4.51357	4.50013	0
MIMAT0002828	hsa_mir_519e_5	4.81521	4.70068	4.75022	4.71713	4.70068	0
MIMAT0002829	hsa_mir_519e_22	4.38348	4.53234	4.53479	4.48672	4.38348	0
MIMAT0002833	hsa_mir_520a_6	4.86881	4.79081	4.85316	4.73251	4.73251	1
MIMAT0002834	hsa_mir_520a_26	4.50398	4.66206	4.60489	4.51838	4.50398	0
MIMAT0002836	hsa_mir_526b_25	4.5385	4.59802	4.84029	4.49612	4.49612	0
MIMAT0002837	hsa_mir_519b_23	4.49347	4.53103	4.60228	4.47101	4.47101	0
MIMAT0002838	hsa-miR-525-5p	5.70503	5.77615	6.73752	6.25315	5.70503	2
MIMAT0002839	hsa_mir_525_19	5.16025	5.07543	5.09119	5.06367	5.06367	1
MIMAT0002840	hsa_mir_523_40	5.70054	5.29474	4.83012	5.20445	4.83012	1
MIMAT0002844	hsa_mir_518b_33	6.09866	6.30065	6.77205	6.20073	6.09866	3
MIMAT0002849	hsa_mir_524_12	4.96427	5.07333	4.92384	4.82826	4.82826	1
MIMAT0002850	hsa_mir_524_22	4.75083	4.8305	4.86012	4.873	4.75083	1
MIMAT0002852	hsa_mir_517a_22	4.77318	4.91715	4.57466	4.81488	4.57466	0
MIMAT0002853	hsa_mir_519d_24	6.46925	6.63483	6.37017	6.34976	6.34976	3
MIMAT0002854	hsa_mir_521_1_30	4.69035	4.68059	4.74876	4.66353	4.66353	0
MIMAT0002854	hsa_mir_521_2_28	4.91404	4.77954	4.77419	4.81626	4.77419	1
MIMAT0002855	hsa_mir_520d_13	4.77728	4.71785	4.74864	4.68522	4.68522	0
MIMAT0002857	hsa_mir_517b_7	4.65274	4.71138	5.09405	4.67356	4.65274	0
MIMAT0002858	hsa_mir_520g_29	4.3689	4.47148	4.51956	4.32416	4.32416	0
MIMAT0002859	hsa_mir_516b_2_10	4.73933	4.79587	4.79264	4.61629	4.61629	0
MIMAT0002862	hsa_mir_527_2	4.32674	4.51767	4.49728	4.39247	4.32674	0
MIMAT0002863	hsa_mir_518a_1_21	4.84729	4.94523	5.00487	4.88228	4.84729	1
MIMAT0002863	hsa_mir_518a_2_22	4.56287	4.65752	4.54525	4.63293	4.54525	0
MIMAT0002867	hsa_mir_520h_28	4.54575	4.59024	4.49822	4.48971	4.48971	0
MIMAT0002869	hsa_mir_519a_2_28	4.7464	4.67967	4.56076	4.91403	4.56076	0
MIMAT0002869	hsa_mir_519a_2_25	4.68575	4.723	4.84178	4.70495	4.68575	0
MIMAT0002870	hsa_mir_499a_17	5.63599	6.13173	6.45965	5.7487	5.63599	2
MIMAT0002871	hsa_mir_500a_15	4.97384	5.07047	5.02513	5.0523	4.97384	1
MIMAT0002872|MIMAT0004774	hsa_mir_501_14	4.64404	4.66627	4.97564	4.81645	4.64404	0
MIMAT0002873	hsa-miR-502-5p	15.8408	16.1188	16.2168	15.5463	15.5463	3
MIMAT0002873|MIMAT0004775	hsa_mir_502_16	4.68575	4.69034	4.58943	4.8677	4.58943	0
MIMAT0002874	hsa_mir_503_5	5.38191	5.56284	5.23269	5.29758	5.23269	2
MIMAT0002875	hsa-miR-504	5.9332	6.12214	6.05549	5.9287	5.9287	3
MIMAT0002876	hsa_mir_505_25	5.74233	5.93759	5.6675	5.70983	5.6675	2
MIMAT0002878	hsa_mir_506_55	4.65229	4.52541	5.25104	4.85292	4.52541	0
MIMAT0002879	hsa_mir_507_35	4.62249	4.66128	4.73719	4.66532	4.62249	0
MIMAT0002880	hsa_mir_508_58	4.50152	4.43309	4.46783	4.52588	4.43309	0
MIMAT0002881	hsa_mir_509_1_46	4.6563	4.7185	4.59303	4.53644	4.53644	0
MIMAT0002881	hsa_mir_509_2_36	4.62002	4.72769	4.73225	4.68549	4.62002	0
MIMAT0002881	hsa_mir_509_3_14	4.74937	4.80049	4.74771	4.7235	4.7235	1
MIMAT0002888	hsa-miR-532-5p	7.26576	8.29715	8.25164	8.13428	7.26576	3
MIMAT0002891	hsa_mir_18a_13	6.06354	6.34427	6.4652	6.14705	6.06354	3
MIMAT0003130|MIMAT0014943|MIMAT0002177	hsa_mir_486_9	4.8644	4.94984	5.3081	5.15638	4.8644	1
MIMAT0003161	hsa_mir_493_22	5.20249	4.91113	4.99109	5.0265	4.91113	1
MIMAT0003165	hsa_mir_545_44	5.0338	5.03542	4.98942	5.04364	4.98942	1
MIMAT0003180	hsa_mir_487b_26	4.62532	4.51542	4.71673	4.45027	4.45027	0
MIMAT0003215	hsa_mir_552_38	4.66982	4.82374	4.64001	4.82171	4.64001	0
MIMAT0003217	hsa_mir_554_10	5.2832	4.98635	4.767	5.09607	4.767	1
MIMAT0003218	hsa_mir_92b_51	15.4198	15.8035	15.8901	15.5089	15.4198	3
MIMAT0003219	hsa_mir_555_25	6.18403	5.44094	5.71988	6.21535	5.44094	2
MIMAT0003220	hsa_mir_556_14	4.81375	4.88	4.838	4.94106	4.81375	1
MIMAT0003221	hsa_mir_557_45	5.0476	5.7984	6.13377	5.42795	5.0476	1
MIMAT0003222	hsa_mir_558_36	5.1115	4.98797	4.78737	4.89357	4.78737	1
MIMAT0003223	hsa_mir_559_43	4.79501	4.84571	4.79445	4.76529	4.76529	1
MIMAT0003225	hsa_mir_561_33	4.43755	4.42394	4.47778	4.40556	4.40556	0
MIMAT0003226	hsa_mir_562_39	4.8318	4.79677	4.92054	5.05037	4.79677	1
MIMAT0003227	hsa_mir_563_24	5.06322	4.88405	4.87653	5.12936	4.87653	1
MIMAT0003228	hsa_mir_564_1	5.62402	5.57406	5.57451	5.44477	5.44477	2
MIMAT0003230	hsa_mir_566_8	16.0173	15.2887	14.934	15.9405	14.934	3
MIMAT0003231	hsa_mir_567_2	6.57246	5.84146	4.93881	5.32011	4.93881	1
MIMAT0003232	hsa_mir_568_1	5.15327	4.77204	4.84415	5.31158	4.77204	1
MIMAT0003233	hsa_mir_551b_25	5.15443	5.28183	5.22089	5.27037	5.15443	2
MIMAT0003234	hsa_mir_569_35	4.94144	5.05017	4.85151	4.85856	4.85151	1
MIMAT0003235	hsa_mir_570_44	4.73012	4.62793	4.64959	4.61851	4.61851	0
MIMAT0003236	hsa_mir_571_35	7.12399	5.95538	5.86853	7.2743	5.86853	2
MIMAT0003237	hsa-miR-572	5.53601	5.58344	6.36106	6.0244	5.53601	2
MIMAT0003238	hsa-miR-573	15.625	16.1081	16.1705	15.8	15.625	3
MIMAT0003239	hsa_mir_574_35	6.46746	6.27194	6.27365	6.07992	6.07992	3
MIMAT0003240	hsa_mir_575_25	4.98836	4.8829	4.99286	5.10404	4.8829	1
MIMAT0003242	hsa_mir_577_14	5.16301	5.23903	5.09744	5.08032	5.08032	2
MIMAT0003243	hsa_mir_578_22	4.71331	4.82549	4.66664	4.67729	4.66664	0
MIMAT0003248	hsa-miR-583	4.95445	4.98361	4.97416	4.80591	4.80591	1
MIMAT0003250	hsa_mir_585_30	4.96242	4.99456	4.89399	4.87434	4.87434	1
MIMAT0003251	hsa_mir_548a_1_44	4.70713	4.7882	4.70136	4.69322	4.69322	0
MIMAT0003252	hsa_mir_586_3	4.78061	4.71626	4.57523	4.65854	4.57523	0
MIMAT0003253	hsa_mir_587_6	5.44741	5.16743	5.42178	5.30594	5.16743	2
MIMAT0003254	hsa_mir_548b_43	4.66072	4.67635	4.7145	4.67287	4.66072	0
MIMAT0003255	hsa_mir_588_1	4.6794	4.7094	4.73598	4.62649	4.62649	0
MIMAT0003256	hsa_mir_589_33	5.6573	5.63356	5.66761	5.66677	5.63356	2
MIMAT0003257	hsa_mir_550a_1_37	6.51465	6.78113	7.33257	6.60872	6.51465	3
MIMAT0003257	hsa_mir_550a_2_32	6.14006	6.17967	6.52281	6.3487	6.14006	3
MIMAT0003257	hsa_mir_550a_3_30	5.56189	5.77437	5.82327	5.69935	5.56189	2
MIMAT0003258	hsa_mir_590_4	5.21102	4.9167	5.047	5.20339	4.9167	1
MIMAT0003260	hsa_mir_592_5	4.87237	4.90378	4.81478	4.83239	4.81478	1
MIMAT0003261	hsa_mir_593_1	8.69184	9.57386	9.30469	9.00874	8.69184	3
MIMAT0003263	hsa_mir_595_33	6.3555	6.60457	6.28638	5.69498	5.69498	2
MIMAT0003264	hsa_mir_596_5	12.0166	12.6378	12.9755	12.5203	12.0166	3
MIMAT0003266	hsa-miR-598	4.73279	4.67694	4.48496	4.66338	4.48496	0
MIMAT0003268	hsa_mir_600_34	4.92456	4.99504	4.86002	4.97801	4.86002	1
MIMAT0003270	hsa_mir_602_14	8.54042	9.14597	9.31912	8.82775	8.54042	3
MIMAT0003271	hsa_mir_603_27	4.90228	4.96152	4.93968	4.85037	4.85037	1
MIMAT0003272	hsa_mir_604_21	5.22742	4.95567	5.05584	5.20675	4.95567	1
MIMAT0003273	hsa_mir_605_1	9.09441	9.98257	10.2538	9.74786	9.09441	3
MIMAT0003273|MIMAT0026621	hsa_mir_605_14	4.59221	4.67765	4.63643	4.72215	4.59221	0
MIMAT0003274	hsa_mir_606_37	5.32285	5.32462	5.22425	5.42399	5.22425	2
MIMAT0003275	hsa_mir_607_31	5.22308	5.09737	5.01926	5.07758	5.01926	1
MIMAT0003276	hsa-miR-608	5.08701	4.98109	4.86482	4.95503	4.86482	1
MIMAT0003277	hsa-miR-609	4.97924	5.73209	5.76271	5.43308	4.97924	1
MIMAT0003278	hsa_mir_610_15	4.53856	4.53977	4.79232	4.64165	4.53856	0
MIMAT0003279	hsa_mir_611_12	5.70685	5.88596	5.77215	5.77169	5.70685	2
MIMAT0003280	hsa_mir_612_14	6.94694	6.44196	5.67129	6.25585	5.67129	2
MIMAT0003281	hsa_mir_613_39	5.31545	5.42643	6.0402	5.25195	5.25195	2
MIMAT0003282	hsa_mir_614_19	6.63414	6.15502	6.4678	5.51147	5.51147	2
MIMAT0003283	hsa-miR-615-3p	15.8148	16.4169	16.53	16.2465	15.8148	3
MIMAT0003284	hsa-miR-616*	4.39214	4.49356	4.62086	4.4229	4.39214	0
MIMAT0003285	hsa_mir_548c_29	4.61633	4.70092	4.52811	4.50144	4.50144	0
MIMAT0003288	hsa_mir_619_38	5.41301	5.37653	5.21907	5.36526	5.21907	2
MIMAT0003290	hsa_mir_621_25	6.75641	6.29882	6.65655	6.49354	6.29882	3
MIMAT0003291	hsa_mir_622_34	13.3358	14.0066	14.4862	13.261	13.261	3
MIMAT0003292	hsa_mir_623_10	5.37547	5.21532	5.10166	5.29577	5.10166	2
MIMAT0003294	hsa-miR-625	5.02355	5.07733	4.89858	4.9207	4.89858	1
MIMAT0003295	hsa_mir_626_20	4.66224	4.60894	4.61448	4.65205	4.60894	0
MIMAT0003297	hsa_mir_628_47	4.99991	4.89034	4.81772	4.77314	4.77314	1
MIMAT0003298	hsa-miR-629*	12.1772	13.4539	13.7101	12.7963	12.1772	3
MIMAT0003300	hsa_mir_631_16	5.60034	5.6372	5.55213	5.4129	5.4129	2
MIMAT0003301	hsa_mir_33b_7	5.21753	5.24123	5.35879	5.15893	5.15893	2
MIMAT0003302	hsa_mir_632_43	5.08331	5.02385	5.00027	5.15249	5.00027	1
MIMAT0003303	hsa_mir_633_45	4.46986	4.4773	4.45927	4.40378	4.40378	0
MIMAT0003304	hsa-miR-634	4.89847	5.06349	4.95174	5.26232	4.89847	1
MIMAT0003305	hsa_mir_635_11	6.72262	5.79406	5.77198	7.69106	5.77198	2
MIMAT0003306	hsa-miR-636	10.0574	11.6005	11.7858	10.8989	10.0574	3
MIMAT0003307	hsa_mir_637_36	8.046	8.28514	8.75686	8.3314	8.046	3
MIMAT0003308	hsa-miR-638	7.95902	7.95218	7.78121	7.91435	7.78121	3
MIMAT0003309	hsa_mir_639_40	6.16968	5.8058	6.23353	5.9689	5.8058	2
MIMAT0003310	hsa_mir_640_46	4.98439	5.04808	4.85766	4.93643	4.85766	1
MIMAT0003311	hsa_mir_641_11	6.64618	7.10631	7.42162	6.88225	6.64618	3
MIMAT0003312	hsa_mir_642a_13	7.20461	7.6498	8.69299	8.19485	7.20461	3
MIMAT0003313	hsa_mir_643_27	4.6272	4.71694	4.8155	4.69694	4.6272	0
MIMAT0003315	hsa_mir_645_23	8.40654	6.87504	6.19313	8.044	6.19313	3
MIMAT0003316	hsa_mir_646_41	4.76164	4.92243	4.94477	4.81889	4.76164	1
MIMAT0003317	hsa_mir_647_1	5.03436	4.95986	4.94091	5.02431	4.94091	1
MIMAT0003318	hsa_mir_648_5	5.51714	5.23889	5.27951	5.29024	5.23889	2
MIMAT0003319	hsa_mir_649_41	4.65605	4.6619	4.60426	4.71324	4.60426	0
MIMAT0003320	hsa_mir_650_16	7.55127	7.71033	7.65598	7.52579	7.52579	3
MIMAT0003323	hsa_mir_548d_1_30	4.31361	4.36085	4.30808	4.38929	4.30808	0
MIMAT0003323	hsa_mir_548d_2_50	4.81096	4.77292	4.67028	4.79695	4.67028	0
MIMAT0003324	hsa-miR-661	7.64999	8.01756	8.12442	7.97438	7.64999	3
MIMAT0003325	hsa-miR-662	12.4823	14.7294	15.3372	13.4023	12.4823	3
MIMAT0003327	hsa_mir_449b_8	4.80768	4.66273	4.8534	4.7739	4.66273	0
MIMAT0003329	hsa_mir_411_10	4.99941	5.13216	5.06428	4.93723	4.93723	1
MIMAT0003330	hsa_mir_654_3	5.46423	5.99581	5.44974	5.36717	5.36717	2
MIMAT0003332	hsa_mir_656_19	4.91678	4.92677	4.83297	4.85904	4.83297	1
MIMAT0003333	hsa_mir_549_2	4.81414	4.899	4.83729	4.79081	4.79081	1
MIMAT0003335	hsa_mir_657_46	8.7209	9.29884	9.40712	8.98475	8.7209	3
MIMAT0003336	hsa_mir_658_48	5.04097	4.97509	5.1063	5.27227	4.97509	1
MIMAT0003337	hsa_mir_659_46	5.90415	5.90544	5.99056	5.96269	5.90415	3
MIMAT0003338	hsa-miR-660	16.8117	17.0135	17.0752	16.9911	16.8117	3
MIMAT0003338|MIMAT0022711	hsa_mir_660_15	4.92675	4.87723	5.13173	4.83249	4.83249	1
MIMAT0003339	hsa_mir_421_31	5.32036	5.40434	5.39777	5.39716	5.32036	2
MIMAT0003340	hsa_mir_542_1	4.66413	4.75154	4.6514	4.52786	4.52786	0
MIMAT0003385	hsa_mir_363_6	4.76001	4.90936	4.91242	4.91563	4.76001	1
MIMAT0003386	hsa_mir_376a_1_3	4.55792	4.5171	4.71121	4.58172	4.5171	0
MIMAT0003389	hsa_mir_542_38	5.2555	5.4123	5.1154	5.3221	5.1154	2
MIMAT0003879	hsa_mir_758_26	5.07198	5.2955	5.15667	5.13091	5.07198	1
MIMAT0003880	hsa_mir_671_22	8.37955	7.19691	6.95701	8.06418	6.95701	3
MIMAT0003881	hsa_mir_668_8	5.56077	5.62698	5.65487	5.48197	5.48197	2
MIMAT0003883	hsa_mir_767_39	4.79183	4.79123	4.75938	4.81909	4.75938	1
MIMAT0003884	hsa_mir_454_21	5.85285	5.37088	5.06313	5.82249	5.06313	1
MIMAT0003887	hsa_mir_769_47	6.17095	6.03092	6.2429	6.06382	6.03092	3
MIMAT0003888	hsa_mir_766_53	7.23307	7.40652	7.0959	7.95823	7.0959	3
MIMAT0003945	hsa_mir_765_61	4.89495	4.84875	4.96895	4.92604	4.84875	1
MIMAT0003948	hsa_mir_770_5	5.62101	5.77553	5.93687	5.54159	5.54159	2
MIMAT0004284	hsa_mir_675_1	11.3488	11.5706	13.2003	11.8516	11.3488	3
MIMAT0004284|MIMAT0006790	hsa_mir_675_9	5.72214	6.04448	11.7135	7.89334	5.72214	2
MIMAT0004450	hsa-miR-297	6.48231	5.54225	6.29569	5.47022	5.47022	2
MIMAT0004481	hsa_let_7a_1_25	5.52901	5.33823	5.2616	5.34499	5.2616	2
MIMAT0004481	hsa_let_7a_3_24	5.28066	5.31527	5.3252	5.33601	5.28066	2
MIMAT0004482	hsa-let-7b*	5.5034	5.85533	5.72544	5.79471	5.5034	2
MIMAT0004484	hsa_let_7d_31	5.7296	5.46024	5.21526	5.46764	5.21526	2
MIMAT0004485	hsa_let_7e_26	6.0906	6.24345	6.26143	6.05335	6.05335	3
MIMAT0004486	hsa_let_7f_1_35	5.04939	5.00792	4.76753	4.94817	4.76753	1
MIMAT0004487	hsa_let_7f_2_31	5.03062	5.01669	5.01271	4.98314	4.98314	1
MIMAT0004488	hsa_mir_15a_18	4.91799	4.73667	4.85684	4.84206	4.73667	1
MIMAT0004490	hsa_mir_19a_5	4.55711	4.5459	4.59492	4.54464	4.54464	0
MIMAT0004494	hsa_mir_21_10	6.40003	5.98576	5.21588	5.98117	5.21588	2
MIMAT0004495	hsa_mir_22_1	7.00859	5.671	5.46023	6.33413	5.46023	2
MIMAT0004496	hsa_mir_23a_2	5.50307	5.37711	5.44136	5.34809	5.34809	2
MIMAT0004496|MIMAT0000078	hsa_mir_23a_8	5.40934	5.29815	5.45935	5.23175	5.23175	2
MIMAT0004497	hsa-miR-24-2*	8.74236	10.3332	10.7379	9.6006	8.74236	3
MIMAT0004498	hsa_mir_25_5	5.59506	5.61573	6.02316	5.58363	5.58363	2
MIMAT0004499	hsa_mir_26a_1_20	5.47423	5.34083	5.43324	5.39882	5.34083	2
MIMAT0004500	hsa-miR-26b*	9.60866	10.4424	10.7025	10.2183	9.60866	3
MIMAT0004501	hsa_mir_27a_4	5.40166	5.41927	5.3014	5.21179	5.21179	2
MIMAT0004502	hsa_mir_28_28	5.50399	5.15311	5.09926	5.25333	5.09926	2
MIMAT0004503	hsa_mir_29a_1	4.67953	4.42084	4.45541	4.89615	4.42084	0
MIMAT0004504	hsa_mir_31_13	5.15407	5.2269	5.14777	5.21224	5.14777	2
MIMAT0004505	hsa-miR-32*	5.43845	5.67425	5.81009	5.046	5.046	1
MIMAT0004506	hsa_mir_33a_8	4.75675	4.87324	4.732	4.87336	4.732	1
MIMAT0004507	hsa_mir_92a_1_1	5.63668	5.66647	5.25588	5.58025	5.25588	2
MIMAT0004509	hsa_mir_93_18	5.49404	5.3856	5.66558	5.43543	5.3856	2
MIMAT0004510	hsa_mir_96_33	7.04809	8.40512	9.0716	8.25999	7.04809	3
MIMAT0004511	hsa_mir_99a_32	4.868	4.91989	4.93838	4.96014	4.868	1
MIMAT0004513	hsa_mir_101_1_2	4.82151	4.75188	4.63529	4.56377	4.56377	0
MIMAT0004514	hsa_mir_29b_1_5	4.82149	4.83578	4.99335	4.82485	4.82149	1
MIMAT0004515	hsa_mir_29b_2_6	4.52829	4.83115	4.80239	4.71912	4.52829	0
MIMAT0004516	hsa_mir_105_1_22	4.44592	4.79695	4.85861	4.80884	4.44592	0
MIMAT0004516	hsa_mir_105_2_23	5.21348	5.29265	4.74872	5.11318	4.74872	1
MIMAT0004517	hsa_mir_106a_23	4.43588	4.43364	4.40911	4.41922	4.40911	0
MIMAT0004518	hsa_mir_16_2_22	4.7457	4.70641	4.69481	4.7429	4.69481	0
MIMAT0004543	hsa_mir_192_43	16.9323	17.1653	17.2291	17.0956	16.9323	3
MIMAT0004548	hsa-miR-129*	4.60392	4.72429	4.64817	4.67222	4.60392	0
MIMAT0004549	hsa_mir_148a_1	4.95091	5.06925	4.9659	4.91084	4.91084	1
MIMAT0004549|MIMAT0000243	hsa_mir_148a_6	5.02308	5.00597	4.99451	4.87945	4.87945	1
MIMAT0004550	hsa_mir_30c_2_13	5.47584	5.46746	5.46821	5.31393	5.31393	2
MIMAT0004551	hsa_mir_30d_13	5.00107	5.05418	4.95433	4.95028	4.95028	1
MIMAT0004552	hsa_mir_139_13	5.4286	5.47186	5.98589	5.56216	5.4286	2
MIMAT0004553	hsa_mir_7_1_51	5.20727	5.33263	5.08771	5.36128	5.08771	2
MIMAT0004554	hsa_mir_3529_8	4.6442	4.77333	4.78551	4.53564	4.53564	0
MIMAT0004554	hsa_mir_7_2_53	5.2904	5.49387	5.33896	5.25199	5.25199	2
MIMAT0004555	hsa_mir_10a_30	4.91295	4.8182	4.90671	4.8803	4.8182	1
MIMAT0004556	hsa_mir_10b_51	4.76423	4.71935	4.8511	4.77328	4.71935	1
MIMAT0004557	hsa_mir_34a_52	5.37412	5.37004	5.46309	5.43041	5.37004	2
MIMAT0004558	hsa_mir_181a_2_60	5.22546	5.15711	5.32131	5.62463	5.15711	2
MIMAT0004559	hsa_mir_181c_54	5.46528	5.38316	5.28004	5.2717	5.2717	2
MIMAT0004560	hsa_mir_183_51	5.32208	5.22241	5.19485	5.15487	5.15487	2
MIMAT0004561	hsa_mir_187_19	6.35835	6.45551	6.37199	6.5163	6.35835	3
MIMAT0004562	hsa_mir_196a_2_50	5.0448	5.22176	4.9461	4.98592	4.9461	1
MIMAT0004563	hsa_mir_199b_51	5.58363	5.5169	5.27799	5.31139	5.27799	2
MIMAT0004564	hsa_mir_214_23	5.10986	5.19693	5.23472	5.37215	5.10986	2
MIMAT0004565	hsa_mir_218_1_51	5.05402	5.10702	5.11035	4.99148	4.99148	1
MIMAT0004566	hsa_mir_218_2_51	7.76702	8.16949	8.6101	8.05133	7.76702	3
MIMAT0004568	hsa_mir_221_3	5.8542	4.99574	4.76867	5.49741	4.76867	1
MIMAT0004569	hsa_mir_222_4	5.1021	4.96421	5.04097	5.16943	4.96421	1
MIMAT0004570	hsa_mir_223_5	5.0754	5.16831	5.1929	5.14612	5.0754	1
MIMAT0004571	hsa_mir_200b_7	5.54336	5.46162	5.50563	5.42988	5.42988	2
MIMAT0004584	hsa-let-7g*	4.76002	4.61218	4.57727	4.65065	4.57727	0
MIMAT0004585	hsa_let_7i_25	5.64848	5.67593	5.52109	5.47208	5.47208	2
MIMAT0004586	hsa_mir_15b_39	6.46196	5.82546	5.02272	6.17364	5.02272	1
MIMAT0004587	hsa_mir_23b_5	5.36123	5.45521	5.32441	5.3078	5.3078	2
MIMAT0004588	hsa_mir_27b_14	6.72081	7.30769	5.82597	6.73486	5.82597	2
MIMAT0004589	hsa_mir_30b_21	5.00256	5.03171	5.01788	5.05521	5.00256	1
MIMAT0004590	hsa_mir_122_26	4.79387	4.73152	4.73244	4.80806	4.73152	1
MIMAT0004592	hsa_mir_125b_1_29	4.91949	4.93769	4.66868	4.7923	4.66868	0
MIMAT0004593	hsa_mir_130a_8	4.78355	4.84205	5.02919	4.8513	4.78355	1
MIMAT0004594	hsa_mir_132_5	10.8308	11.9601	12.2958	12.0147	10.8308	3
MIMAT0004595	hsa_mir_135a_1_31	5.18841	5.17823	5.19727	5.23348	5.17823	2
MIMAT0004596	hsa_mir_138_2_25	5.4854	5.63895	5.68817	5.60631	5.4854	2
MIMAT0004597	hsa_mir_140_36	4.78168	4.80185	4.75822	4.64137	4.64137	0
MIMAT0004598	hsa_mir_141_4	7.21131	7.57383	7.83263	7.79383	7.21131	3
MIMAT0004599	hsa_mir_143_9	13.513	14.1025	14.4321	14.1522	13.513	3
MIMAT0004599|MIMAT0000435	hsa_mir_143_26	4.83654	4.88469	4.94789	4.94328	4.83654	1
MIMAT0004600	hsa_mir_144_11	4.50851	4.5808	4.54873	4.68857	4.50851	0
MIMAT0004601	hsa_mir_145_31	4.79259	4.6639	4.87481	4.64841	4.64841	0
MIMAT0004602	hsa_mir_125a_30	5.19916	5.43421	5.28289	5.22118	5.19916	2
MIMAT0004603	hsa_mir_125b_2_30	4.41863	4.44673	4.59408	4.45431	4.41863	0
MIMAT0004604|MIMAT0000446	hsa_mir_127_23	4.97855	5.09646	5.0479	4.90564	4.90564	1
MIMAT0004605	hsa_mir_129_2_29	5.29442	5.33735	4.94256	5.36979	4.94256	1
MIMAT0004606	hsa_mir_136_29	4.77313	4.90177	4.82994	4.74057	4.74057	1
MIMAT0004607	hsa_mir_138_1_33	5.61329	5.7224	5.64335	5.54259	5.54259	2
MIMAT0004608	hsa_mir_146a_35	5.50078	5.09082	4.96802	5.14034	4.96802	1
MIMAT0004609	hsa-miR-149*	5.67852	5.56917	5.55974	5.4844	5.4844	2
MIMAT0004610	hsa-miR-150*	4.81819	4.87709	4.79409	4.8868	4.79409	1
MIMAT0004611	hsa_mir_185_35	10.4619	11.2969	11.4538	11.2217	10.4619	3
MIMAT0004613	hsa-miR-188-3p	5.89009	6.0148	6.43259	5.78637	5.78637	2
MIMAT0004614	hsa_mir_193a_7	5.97334	6.07863	5.76182	6.91767	5.76182	2
MIMAT0004615	hsa_mir_195_20	5.08777	4.96035	5.02796	5.09792	4.96035	1
MIMAT0004657	hsa_mir_200c_1	6.10538	7.02462	6.9742	6.1514	6.10538	3
MIMAT0004658	hsa_mir_155_6	7.96	6.27679	6.44628	6.213	6.213	3
MIMAT0004664|MIMAT0004564	hsa_mir_3120_15	5.32809	5.18206	5.22713	5.36077	5.18206	2
MIMAT0004671	hsa_mir_194_2_19	5.1093	5.09857	5.26663	5.04636	5.04636	1
MIMAT0004672	hsa_mir_106b_14	9.16431	9.88063	10.0329	9.64702	9.16431	3
MIMAT0004673	hsa_mir_29c_1	6.58598	7.0085	7.12315	7.01979	6.58598	3
MIMAT0004674	hsa_mir_30c_1_21	5.21266	5.22694	5.14319	5.14806	5.14319	2
MIMAT0004677	hsa_mir_34c_17	4.36755	4.43981	4.5986	4.64496	4.36755	0
MIMAT0004678	hsa_mir_99b_14	5.33062	5.37494	5.40614	5.45371	5.33062	2
MIMAT0004679	hsa_mir_296_17	11.3514	11.8117	11.8381	11.6509	11.3514	3
MIMAT0004680	hsa-miR-130b*	9.39385	9.83041	10.5106	10.1501	9.39385	3
MIMAT0004681	hsa_mir_26a_2_18	4.56433	4.69127	4.66116	4.57387	4.56433	0
MIMAT0004682	hsa_mir_361_19	5.20616	5.18104	5.18582	5.2228	5.18104	2
MIMAT0004689	hsa_mir_377_3	4.63423	4.59499	4.75981	4.47428	4.47428	0
MIMAT0004690	hsa_mir_379_10	4.92217	4.90976	5.08501	4.98165	4.90976	1
MIMAT0004694	hsa_mir_342_3	4.93047	4.91414	4.96971	4.93115	4.91414	1
MIMAT0004695	hsa_mir_337_9	5.59047	5.7403	5.76599	5.57811	5.57811	2
MIMAT0004698	hsa_mir_135b_41	5.62159	5.60012	5.58666	5.4667	5.4667	2
MIMAT0004699	hsa_mir_148b_14	5.31199	5.36688	5.52647	5.39401	5.31199	2
MIMAT0004700|MIMAT0000760	hsa_mir_331_26	4.68831	4.75483	4.87478	4.82873	4.68831	0
MIMAT0004701|MIMAT0004647	hsa_mir_3065_23	8.87216	9.55003	10.0836	9.28445	8.87216	3
MIMAT0004702	hsa_mir_339_37	7.08826	7.01594	6.92027	6.99624	6.92027	3
MIMAT0004703	hsa_mir_335_43	6.62987	6.95376	6.8253	6.62535	6.62535	3
MIMAT0004748	hsa_mir_423_16	5.21463	5.28099	5.228	5.21383	5.21383	2
MIMAT0004749	hsa-miR-424*	4.84266	4.83081	5.04531	4.84295	4.83081	1
MIMAT0004751	hsa_mir_18b_13	5.42923	5.49121	5.41657	5.43619	5.41657	2
MIMAT0004752	hsa_mir_20b_17	4.78869	5.02445	4.62899	4.80425	4.62899	0
MIMAT0004757	hsa_mir_431_28	5.2172	5.30133	5.18408	5.2122	5.18408	2
MIMAT0004761	hsa_mir_483_8	8.15902	8.75896	8.86184	8.36005	8.15902	3
MIMAT0004762	hsa_mir_486_10	4.77428	4.78257	5.02962	4.76698	4.76698	1
MIMAT0004762	hsa_mir_486_3	4.71417	4.76513	4.81031	4.68257	4.68257	0
MIMAT0004763	hsa_mir_488_26	4.61822	4.6683	4.7568	4.57519	4.57519	0
MIMAT0004764	hsa_mir_490_3	4.79565	4.88983	4.88766	4.75434	4.75434	1
MIMAT0004766	hsa_mir_146b_11	5.08484	5.08845	4.99806	5.05214	4.99806	1
MIMAT0004768	hsa-miR-497*	5.11526	5.10046	5.08507	5.04221	5.04221	1
MIMAT0004772	hsa_mir_499a_1	5.31538	5.538	5.66131	5.46433	5.31538	2
MIMAT0004774	hsa_mir_501_17	5.28908	5.1204	4.67395	5.08929	4.67395	0
MIMAT0004775	hsa_mir_502_18	4.5144	4.65271	4.58351	4.60995	4.5144	0
MIMAT0004777	hsa_mir_513a_2_68	5.07196	5.00297	4.88979	4.96581	4.88979	1
MIMAT0004777	hsa_mir_513a_2_70	4.83827	4.95233	4.94942	4.7683	4.7683	1
MIMAT0004778	hsa_mir_508_2	4.55474	4.46249	4.46001	4.7503	4.46001	0
MIMAT0004779	hsa-miR-509-5p	4.72023	4.59434	4.53646	4.36447	4.36447	0
MIMAT0004780	hsa_mir_532_21	5.66644	5.77819	5.7683	5.6635	5.6635	2
MIMAT0004784	hsa_mir_455_28	5.41838	5.3507	5.29604	5.26746	5.26746	2
MIMAT0004785	hsa_mir_545_1	5.13527	4.95915	4.92116	5.3418	4.92116	1
MIMAT0004792	hsa-miR-92b*	6.03355	6.15067	6.14056	5.82534	5.82534	2
MIMAT0004794	hsa_mir_551b_2	7.6564	8.6606	9.49521	8.43177	7.6564	3
MIMAT0004795	hsa-miR-574-5p	15.6896	15.4742	15.7116	13.9217	13.9217	3
MIMAT0004796	hsa_mir_576_44	4.66761	4.72121	4.79924	4.76764	4.66761	0
MIMAT0004799	hsa-miR-589	7.21057	8.50024	7.99086	8.04885	7.21057	3
MIMAT0004800|MIMAT0020925	hsa_mir_550a_1_11	6.07836	5.9303	5.58204	5.85926	5.58204	2
MIMAT0004800|MIMAT0020925	hsa_mir_550a_2_3	5.93882	5.59261	5.33577	5.93952	5.33577	2
MIMAT0004801	hsa_mir_590_22	5.20547	5.01328	5.01706	5.25228	5.01328	1
MIMAT0004802	hsa-miR-593	6.21567	5.97302	5.77717	6.0909	5.77717	2
MIMAT0004803	hsa_mir_548a_3_21	4.45692	4.44178	4.59841	4.57828	4.44178	0
MIMAT0004804	hsa_mir_615_15	6.17596	6.21589	6.28918	6.31927	6.17596	3
MIMAT0004805	hsa_mir_616_35	5.18172	5.11697	5.13144	5.18415	5.11697	2
MIMAT0004806	hsa_mir_548c_1	6.7074	5.72344	5.35016	6.71721	5.35016	2
MIMAT0004807	hsa_mir_624_43	4.61759	4.54639	4.52261	4.40251	4.40251	0
MIMAT0004808	hsa-miR-625-AS	7.77899	8.26868	8.02077	7.66079	7.66079	3
MIMAT0004809	hsa_mir_628_1	4.86746	4.78713	4.5218	4.81027	4.5218	0
MIMAT0004810	hsa_mir_629_22	6.48187	7.07745	7.48263	6.84837	6.48187	3
MIMAT0004811	hsa_mir_33b_37	5.7358	5.75007	5.68202	5.64143	5.64143	2
MIMAT0004812	hsa_mir_548d_2_24	4.44984	4.52695	4.41987	4.37877	4.37877	0
MIMAT0004819	hsa_mir_671_52	9.60101	8.26306	8.04535	9.37879	8.04535	3
MIMAT0004901	hsa-miR-298	10.4771	11.4613	11.5581	11.0607	10.4771	3
MIMAT0004902	hsa_mir_891a_6	4.66307	4.7344	4.69974	4.61164	4.61164	0
MIMAT0004903	hsa_mir_300_23	5.16297	5.31929	5.48669	5.32265	5.16297	2
MIMAT0004907	hsa_mir_892a_16	4.66888	4.77617	4.71644	4.71857	4.66888	0
MIMAT0004910	hsa_mir_450b_18	4.65487	4.91516	4.67227	4.59565	4.59565	0
MIMAT0004911	hsa-mir-874	6.11144	6.51254	6.59883	6.11925	6.11144	3
MIMAT0004917	hsa_mir_888_18	4.49182	4.52294	5.40041	4.58344	4.49182	0
MIMAT0004918	hsa_mir_892b_18	4.82576	4.84836	4.82819	4.68529	4.68529	0
MIMAT0004920	hsa_mir_541_17	5.51	5.62199	5.57479	5.50308	5.50308	2
MIMAT0004921	hsa_mir_889_12	4.64991	4.70436	4.82123	4.69567	4.64991	0
MIMAT0004923	hsa_mir_875_27	4.31007	4.45526	4.81036	4.405	4.31007	0
MIMAT0004924	hsa_mir_876_2	4.83533	4.78632	4.70753	4.8095	4.70753	0
MIMAT0004925	hsa_mir_876_22	5.51491	5.38744	5.11429	5.22499	5.11429	2
MIMAT0004926	hsa-miR-708	5.77664	5.85536	5.78274	5.80291	5.77664	2
MIMAT0004927	hsa_mir_708_20	4.85851	4.82035	4.88776	4.78994	4.78994	1
MIMAT0004928	hsa_mir_147b_19	11.0468	6.56466	6.7624	7.19561	6.56466	3
MIMAT0004945	hsa_mir_744_4	5.16968	4.99196	5.02649	4.93011	4.93011	1
MIMAT0004946	hsa_mir_744_43	5.58667	5.26289	5.18495	5.2237	5.18495	2
MIMAT0004947	hsa-miR-885-5p	14.9113	15.9205	15.8092	15.3997	14.9113	3
MIMAT0004948	hsa_mir_885_19	7.47882	7.92024	8.57604	7.87436	7.47882	3
MIMAT0004950	hsa-miR-877*	14.6405	15.5823	15.781	15.0792	14.6405	3
MIMAT0004951	hsa_mir_887_25	4.92291	4.96212	4.94	4.87635	4.87635	1
MIMAT0004952	hsa_mir_665_7	5.90184	5.99711	6.2792	6.02395	5.90184	3
MIMAT0004954	hsa_mir_543_20	4.57972	4.62204	4.68667	4.65236	4.57972	0
MIMAT0004956	hsa_mir_374b_28	4.33283	4.59695	4.40422	4.40768	4.33283	0
MIMAT0004957	hsa_mir_760_14	5.21444	5.11413	5.11385	5.22669	5.11385	2
MIMAT0004958	hsa_mir_301b_19	4.82707	4.76112	4.7848	4.64461	4.64461	0
MIMAT0004970	hsa_mir_920_16	4.8344	4.87417	4.99594	4.80949	4.80949	1
MIMAT0004971	hsa_mir_921_1	4.81177	4.87994	4.87767	4.73373	4.73373	1
MIMAT0004972	hsa_mir_922_22	6.32457	6.0314	6.04574	6.01109	6.01109	3
MIMAT0004974	hsa_mir_924_1	5.09516	4.71237	4.83388	4.94375	4.71237	0
MIMAT0004976	hsa-miR-933	14.9144	15.7721	15.98	15.5075	14.9144	3
MIMAT0004977	hsa_mir_934_2	4.85196	4.71545	4.83232	4.88103	4.71545	1
MIMAT0004978	hsa-miR-935	16.1185	16.227	16.2325	16.134	16.1185	3
MIMAT0004979	hsa_mir_936_9	5.50392	5.39183	5.22958	5.26321	5.22958	2
MIMAT0004980	hsa_mir_937_21	8.58302	8.94498	8.8883	8.7204	8.58302	3
MIMAT0004981	hsa-miR-938	4.88659	4.53704	4.70414	4.64531	4.53704	0
MIMAT0004982	hsa-miR-939	4.90815	4.81378	4.9193	4.89667	4.81378	1
MIMAT0004983	hsa-miR-940	13.7922	14.5997	14.6956	13.9679	13.7922	3
MIMAT0004984	hsa-mir-941-4	6.31506	6.15652	5.84889	6.24504	5.84889	2
MIMAT0004985	hsa_mir_942_9	4.64995	4.732	4.90093	4.62862	4.62862	0
MIMAT0004986	hsa-miR-943	8.49192	9.16496	9.0967	8.76918	8.49192	3
MIMAT0004987	hsa_mir_944_39	4.5263	4.67322	4.50108	4.42821	4.42821	0
MIMAT0005452	hsa_mir_519a_1_11	5.01719	5.07764	4.97027	4.97286	4.97027	1
MIMAT0005454	hsa_mir_519b_1	4.73469	4.74558	4.63106	4.67866	4.63106	0
MIMAT0005457	hsa_mir_518a_1_5	5.04163	5.0404	4.93557	4.98105	4.93557	1
MIMAT0005458	hsa-miR-1224-5p	5.53828	5.50355	6.10078	5.39798	5.39798	2
MIMAT0005459	hsa-miR-1224-3p	17.2976	17.4141	17.4655	17.3915	17.2976	3
MIMAT0005572	hsa-miR-1225-5p	5.42503	5.45853	5.24121	5.34725	5.24121	2
MIMAT0005573	hsa-miR-1225-3p	7.18813	7.69105	7.6043	7.4999	7.18813	3
MIMAT0005576	hsa-miR-1226*	4.8541	4.78478	4.58082	4.74676	4.58082	0
MIMAT0005577	hsa_mir_1226_21	5.90093	6.06141	6.05542	5.93154	5.90093	3
MIMAT0005580	hsa_mir_1227_39	6.76214	7.01749	6.86901	6.83944	6.76214	3
MIMAT0005582	hsa-miR-1228*	12.1386	13.0293	13.5412	12.2978	12.1386	3
MIMAT0005583	hsa-miR-1228	8.49885	8.76728	8.7928	8.58588	8.49885	3
MIMAT0005584	hsa-miR-1229	8.30224	8.78651	9.04899	8.70592	8.30224	3
MIMAT0005586	hsa_mir_1231_5	5.18103	5.26335	5.26688	5.17296	5.17296	2
MIMAT0005588	hsa-miR-1233	11.0661	11.7291	12.0854	11.7212	11.0661	3
MIMAT0005589	hsa_mir_1234_37	5.472	5.47535	5.46339	5.47939	5.46339	2
MIMAT0005591	hsa-miR-1236	11.4413	12.9135	13.4551	12.3803	11.4413	3
MIMAT0005592	hsa_mir_1237_53	6.77268	7.05396	6.97417	6.63534	6.63534	3
MIMAT0005593	hsa-miR-1238	8.2499	8.84388	8.99297	8.66825	8.2499	3
MIMAT0005789	hsa_mir_513c_5	4.80624	4.8151	4.8089	4.84274	4.80624	1
MIMAT0005791	hsa_mir_1264_12	4.68333	4.80279	4.88377	4.67902	4.67902	0
MIMAT0005792	hsa-miR-320b	4.66385	4.56077	4.55972	4.53415	4.53415	0
MIMAT0005793	hsa_mir_320c_1_15	9.16711	9.54613	10.0937	9.66081	9.16711	3
MIMAT0005794	hsa_mir_1296_10	9.13573	9.511	9.56685	9.25369	9.13573	3
MIMAT0005796	hsa_mir_1271_2	4.864	5.0354	4.77792	4.82293	4.77792	1
MIMAT0005797	hsa_mir_1301_21	5.28683	5.2841	5.36774	5.15865	5.15865	2
MIMAT0005798	hsa_mir_1185_2_12	6.26804	6.29066	6.25377	6.22251	6.22251	3
MIMAT0005798	hsa_mir_1185_1_12	6.09748	6.06685	6.21273	6.01128	6.01128	3
MIMAT0005799	hsa_mir_1283_1_6	4.70822	4.82931	4.7375	4.71349	4.70822	0
MIMAT0005799	hsa_mir_1283_2_6	4.8273	4.71525	4.69467	4.66909	4.66909	0
MIMAT0005800	hsa_mir_1298_1	4.88377	5.00113	5.12417	4.81592	4.81592	1
MIMAT0005823	hsa-miR-1178	5.94405	6.8988	7.18002	6.262	5.94405	3
MIMAT0005824	hsa_mir_1179_12	4.56632	4.53119	4.70534	4.73227	4.53119	0
MIMAT0005825	hsa_mir_1180_16	5.41106	5.45641	5.33807	5.31324	5.31324	2
MIMAT0005826	hsa-miR-1181	16.1326	15.9541	15.8289	15.8775	15.8289	3
MIMAT0005827	hsa_mir_1182_37	7.0109	6.66585	7.21723	6.66044	6.66044	3
MIMAT0005828	hsa_mir_1183_30	5.51841	5.20359	5.20351	5.30327	5.20351	2
MIMAT0005829	hsa_mir_1184_1_42	7.01611	6.91894	7.66972	7.45479	6.91894	3
MIMAT0005835	hsa_mir_1_1_16	4.47049	4.46435	4.55532	4.38616	4.38616	0
MIMAT0005835	hsa_mir_1_2_25	4.74655	4.9561	4.73955	4.85808	4.73955	1
MIMAT0005863	hsa_mir_1200_1	4.53374	4.54764	4.99633	4.55416	4.53374	0
MIMAT0005865	hsa-miR-1202	5.13824	5.27262	5.21022	5.25341	5.13824	2
MIMAT0005866	hsa-miR-1203	4.89546	5.36155	5.67521	5.24154	4.89546	1
MIMAT0005867	hsa_mir_663b_63	15.2693	15.5636	16.0399	15.4267	15.2693	3
MIMAT0005868	hsa-miR-1204	11.3363	12.2708	12.5834	12.1907	11.3363	3
MIMAT0005870	hsa_mir_1206_2	6.06255	5.09003	4.60803	6.14962	4.60803	0
MIMAT0005871	hsa-miR-1207-5p	5.40536	5.27422	4.96355	5.09683	4.96355	1
MIMAT0005872	hsa_mir_1207_13	6.57938	6.62589	6.19247	6.36735	6.19247	3
MIMAT0005873	hsa_mir_1208_6	6.28369	6.54728	7.1185	6.26359	6.26359	3
MIMAT0005876	hsa_mir_1285_1_29	6.17522	5.71084	5.64666	6.05786	5.64666	2
MIMAT0005876	hsa_mir_1285_2_41	8.0144	7.50577	6.98079	7.85655	6.98079	3
MIMAT0005877	hsa_mir_1286_25	4.92076	4.90946	4.89485	4.83589	4.83589	1
MIMAT0005879	hsa_mir_1289_1_86	4.77237	4.62444	4.991	4.8113	4.62444	0
MIMAT0005881	hsa_mir_1291_13	9.2011	9.38653	9.19723	8.63883	8.63883	3
MIMAT0005884	hsa_mir_1294_40	4.7524	4.71876	4.65446	4.82888	4.65446	0
MIMAT0005889	hsa_mir_548l_13	4.36692	4.4373	4.52961	4.61445	4.36692	0
MIMAT0005891	hsa_mir_1303_33	5.51388	5.12289	5.2092	5.31749	5.12289	2
MIMAT0005892	hsa_mir_1304_1	6.09758	5.49645	5.45947	6.11032	5.45947	2
MIMAT0005893	hsa_mir_1305_30	5.05076	5.01469	4.94512	4.91715	4.91715	1
MIMAT0005894	hsa_mir_1243_3	7.89402	8.46151	8.80849	8.28875	7.89402	3
MIMAT0005895	hsa_mir_548f_5_31	4.54022	4.38765	4.42614	4.42234	4.38765	0
MIMAT0005896	hsa_mir_1244_1_29	13.7541	13.132	13.2699	13.9804	13.132	3
MIMAT0005899	hsa-miR-1247	10.968	11.7802	11.9887	11.0924	10.968	3
MIMAT0005901	hsa-miR-1249	15.8027	16.1863	16.1543	16.0411	15.8027	3
MIMAT0005902	hsa-miR-1250	4.71962	4.49793	4.43877	4.47239	4.43877	0
MIMAT0005903	hsa-miR-1251	7.3074	9.04514	8.54663	8.15485	7.3074	3
MIMAT0005903|MIMAT0026741	hsa_mir_1251_5	5.73401	6.28138	6.607	6.46207	5.73401	2
MIMAT0005904	hsa-miR-1253	4.66636	4.77933	4.52413	4.55712	4.52413	0
MIMAT0005905	hsa_mir_1254_4	10.2413	8.52935	8.01366	10.0044	8.01366	3
MIMAT0005906	hsa_mir_1255a_28	4.90177	4.81269	4.76037	4.79574	4.76037	1
MIMAT0005907	hsa_mir_1256_14	5.6218	5.0063	4.78124	5.72353	4.78124	1
MIMAT0005908	hsa_mir_1257_14	5.83499	6.14596	6.03436	5.78122	5.78122	2
MIMAT0005909	hsa_mir_1258_14	4.35377	4.4053	4.41656	4.54104	4.35377	0
MIMAT0005913	hsa_mir_1261_5	4.64355	4.73513	4.71372	4.55923	4.55923	0
MIMAT0005914	hsa_mir_1262_6	4.60734	4.60567	4.65826	4.52404	4.52404	0
MIMAT0005915	hsa_mir_1263_4	4.51558	4.55156	4.86409	4.54969	4.51558	0
MIMAT0005916	hsa_mir_548n_5	4.70228	4.83961	4.68423	4.68212	4.68212	0
MIMAT0005918	hsa_mir_1265_7	4.83953	4.7828	4.91604	4.68284	4.68284	0
MIMAT0005919	hsa_mir_548o_2_26	4.77127	4.91438	4.67113	4.64139	4.64139	0
MIMAT0005921	hsa-miR-1267	6.62848	7.71991	7.30472	7.20008	6.62848	3
MIMAT0005924	hsa_mir_1270_1_11	5.12042	5.04037	5.07014	5.12835	5.04037	1
MIMAT0005928	hsa_mir_548h_2_11	4.83432	4.80319	4.75484	4.76244	4.75484	1
MIMAT0005928	hsa_mir_548h_4_12	4.40871	4.50423	4.43861	4.56292	4.40871	0
MIMAT0005929	hsa-miR-1275	4.98998	4.91496	4.75226	4.63923	4.63923	0
MIMAT0005930	hsa_mir_1276_6	4.91295	5.02371	5.04539	4.97542	4.91295	1
MIMAT0005935	hsa-miR-548i4	4.60559	4.51988	4.35368	4.40837	4.35368	0
MIMAT0005937	hsa_mir_1279_8	4.70437	4.71219	4.81237	4.6174	4.6174	0
MIMAT0005939	hsa-miR-1281	15.2551	15.9386	16.1017	15.6548	15.2551	3
MIMAT0005940	hsa-miR-1282	10.2961	9.56237	9.60394	9.90281	9.56237	3
MIMAT0005942	hsa_mir_1288_17	5.24856	5.29797	5.29648	5.21592	5.21592	2
MIMAT0005943	hsa_mir_1292_1	5.6112	5.88273	5.84458	5.80683	5.6112	2
MIMAT0005944	hsa_mir_1252_4	4.93933	4.92674	4.95869	4.84732	4.84732	1
MIMAT0005945	hsa_mir_1255b_2_2	4.76481	4.55556	4.56533	4.58948	4.55556	0
MIMAT0005945|MIMAT0022725	hsa_mir_1255b_2_6	4.64294	4.64701	4.77508	4.72848	4.64294	0
MIMAT0005950	hsa_mir_1306_32	6.8528	6.13878	6.0838	6.79147	6.0838	3
MIMAT0005951	hsa_mir_1307_60	8.08243	7.39925	7.00158	10.072	7.00158	3
MIMAT0005952	hsa_mir_1321_33	4.43084	4.46222	4.47283	4.41627	4.41627	0
MIMAT0005955	hsa_mir_1197_29	4.69123	4.7423	4.76151	4.67983	4.67983	0
MIMAT0005956	hsa_mir_1324_43	9.01502	9.60865	9.93559	9.60101	9.01502	3
MIMAT0006764	hsa_mir_320d_1_3	7.70862	9.06317	9.19118	8.68494	7.70862	3
MIMAT0006765	hsa_mir_1825_4	9.76685	9.51328	9.63792	10.0115	9.51328	3
MIMAT0006767	hsa_mir_1827_7	4.65271	4.69017	4.74137	4.72755	4.65271	0
MIMAT0006778	hsa_mir_516a_1_37	4.41681	4.37902	4.499	4.41194	4.37902	0
MIMAT0006789	hsa-mir-1468	9.80369	10.9879	11.5019	10.5614	9.80369	3
MIMAT0006790	hsa_mir_675_18	6.5004	6.78851	11.9973	8.25114	6.5004	3
MIMAT0007347	hsa-mir-1469	10.4047	11.0168	10.8889	10.4242	10.4047	3
MIMAT0007348	hsa-mir-1470	8.93951	9.30005	9.38499	8.78104	8.78104	3
MIMAT0007399	hsa_mir_1537_7	4.72354	4.702	4.6636	4.55358	4.55358	0
MIMAT0007400	hsa_mir_1538_13	6.15169	6.50663	6.66315	6.22974	6.15169	3
MIMAT0007401	hsa_mir_1539_5	5.17356	5.15332	5.21736	5.2164	5.15332	2
MIMAT0007402	hsa_mir_103a_1_19	4.89274	4.85088	4.96003	4.88566	4.85088	1
MIMAT0007402	hsa_mir_103a_2_18	4.86774	4.77735	4.7996	4.91047	4.77735	1
MIMAT0007881	hsa_mir_1908_11	5.96729	5.80813	5.8763	5.95984	5.80813	2
MIMAT0007882	hsa_mir_1909_8	7.57586	7.93207	7.95484	7.7591	7.57586	3
MIMAT0007882|MIMAT0007883	hsa_mir_1909_13	7.19496	7.55452	7.5818	7.36395	7.19496	3
MIMAT0007883	hsa_mir_1909_18	7.71778	7.95792	8.0691	7.84491	7.71778	3
MIMAT0007884	hsa-mir-1910	7.16542	6.80192	6.62587	7.00099	6.62587	3
MIMAT0007884|MIMAT0026917	hsa_mir_1910_11	6.24809	5.62941	6.05162	6.24396	5.62941	2
MIMAT0007885	hsa_mir_1911_6	12.546	14.0869	14.4054	13.4805	12.546	3
MIMAT0007886	hsa-mir-1911*	15.4079	16.2788	16.3378	15.7848	15.4079	3
MIMAT0007887	hsa_mir_1912_16	4.51439	4.5517	4.62063	4.63431	4.51439	0
MIMAT0007888	hsa-mir-1913	12.8124	13.7363	14.1754	13.2602	12.8124	3
MIMAT0007889	hsa-mir-1914	10.2085	10.8431	10.8583	10.1541	10.1541	3
MIMAT0007890	hsa_mir_1914_24	5.66243	6.01626	6.181	5.81457	5.66243	2
MIMAT0007891	hsa_mir_1915_2	6.17098	5.95572	5.86524	5.84972	5.84972	2
MIMAT0007892	hsa-mir-1915	8.60742	8.31495	7.92836	8.08266	7.92836	3
MIMAT0009196	hsa_mir_103a_2_6	5.689	5.10856	4.93052	5.17494	4.93052	1
MIMAT0009196|MIMAT0000101	hsa_mir_103a_2_11	5.53777	5.10876	5.04109	5.20431	5.04109	1
MIMAT0009197	hsa_mir_205_51	9.5896	10.2213	10.3578	7.26396	7.26396	3
MIMAT0009198	hsa_mir_224_24	4.87981	4.99227	4.97784	4.81891	4.81891	1
MIMAT0009201	hsa_mir_196b_21	6.60806	6.88501	6.78954	6.36363	6.36363	3
MIMAT0009203	hsa-mir-449b-P	5.37012	5.51626	5.58966	5.39875	5.37012	2
MIMAT0009206	hsa_mir_2113_29	4.84366	4.94171	5.04981	5.01223	4.84366	1
MIMAT0009447	hsa_mir_1972_1_19	8.06725	7.20543	6.9716	7.90049	6.9716	3
MIMAT0009451	hsa_mir_1976_6	7.27132	7.56213	7.32102	7.10568	7.10568	3
MIMAT0010133	hsa_mir_2110_4	7.25012	6.60052	5.89248	6.70266	5.89248	3
MIMAT0010195	hsa_let_7a_2_28	5.08722	5.01642	4.8686	5.05008	4.8686	1
MIMAT0010251	hsa_mir_449c_16	4.88493	4.90968	4.86389	4.99513	4.86389	1
MIMAT0010313	hsa_mir_762_18	5.40341	5.553	5.66608	5.38798	5.38798	2
MIMAT0010364	hsa_mir_761_3	4.83435	4.98398	4.84968	4.91468	4.83435	1
MIMAT0010367	hsa_mir_764_5	4.69567	4.76287	4.9445	4.69206	4.69206	0
MIMAT0010497	hsa_mir_759_6	4.6611	4.60043	4.61611	4.68186	4.60043	0
MIMAT0011156	hsa_mir_2114_1	5.73519	5.94895	6.38832	6.14995	5.73519	2
MIMAT0011156|MIMAT0011157	hsa_mir_2114_12	5.03905	5.0012	5.01706	4.98029	4.98029	1
MIMAT0011159	hsa_mir_2115_41	4.95738	5.06816	4.93223	4.98406	4.93223	1
MIMAT0011161	hsa_mir_2116_28	8.31701	9.75027	9.15743	8.72166	8.31701	3
MIMAT0011162	hsa_mir_2117_16	5.02758	4.83098	4.78037	4.88562	4.78037	1
MIMAT0011775	hsa_mir_2276_23	5.23518	5.16576	5.46282	5.0717	5.0717	1
MIMAT0011777	hsa_mir_2277_20	5.40615	5.41205	5.27697	5.34519	5.27697	2
MIMAT0011778	hsa_mir_2278_6	7.33442	7.16046	7.12275	6.62733	6.62733	3
MIMAT0012734	hsa_mir_711_10	5.27782	4.93772	5.00951	5.08944	4.93772	1
MIMAT0012735	hsa_mir_718_24	11.4809	12.1092	12.3947	11.5157	11.4809	3
MIMAT0013516	hsa_mir_2681_29	4.84819	4.94572	4.77991	4.79442	4.77991	1
MIMAT0013517	hsa_mir_2682_12	5.33327	5.29879	5.12403	5.23338	5.12403	2
MIMAT0013517|MIMAT0013518	hsa_mir_2682_22	5.48245	5.26645	5.20699	5.24215	5.20699	2
MIMAT0013518	hsa_mir_2682_27	5.66222	5.94271	5.98545	5.74198	5.66222	2
MIMAT0013771	hsa_mir_449c_22	4.76929	4.84997	4.90636	5.34878	4.76929	1
MIMAT0013802	hsa_mir_2861_46	11.8316	11.7834	11.5706	11.5661	11.5661	3
MIMAT0013863	hsa_mir_2909_1	6.13825	6.00676	6.34646	6.31392	6.00676	3
MIMAT0014836|MIMAT0015066	hsa_mir_338_9	4.88953	4.91817	5.09762	4.92622	4.88953	1
MIMAT0014850	hsa_mir_136_31	4.91282	4.91217	4.97895	4.98595	4.91217	1
MIMAT0014851	hsa_mir_136_1	5.14805	5.15447	5.00837	4.96696	4.96696	1
MIMAT0014856|MIMAT0019208	hsa_mir_24_1_5	5.13271	5.03665	4.97835	5.06715	4.97835	1
MIMAT0014856|MIMAT0019208	hsa_mir_24_2_19	4.81694	4.69627	4.80363	4.79901	4.69627	0
MIMAT0014946	hsa_mir_24_2_3	4.8541	4.84936	4.97142	4.73827	4.73827	1
MIMAT0014946|MIMAT0014856|MIMAT0019208	hsa_mir_24_2_12	4.73662	4.79806	4.91177	4.81023	4.73662	1
MIMAT0014953|MIMAT0018443	hsa_mir_374b_25	4.64722	4.69647	4.69589	4.6967	4.64722	0
MIMAT0014978	hsa_mir_3116_2_16	4.62595	4.54246	4.67712	4.61364	4.54246	0
MIMAT0014979	hsa_mir_3117_15	4.94447	5.1019	4.99977	4.96497	4.94447	1
MIMAT0014980	hsa_mir_3118_5_20	4.66368	4.61658	4.5373	4.55638	4.5373	0
MIMAT0014980	hsa_mir_3118_4_21	4.52492	4.65543	4.58433	4.55407	4.52492	0
MIMAT0014981	hsa_mir_3119_1_6	4.80254	4.92128	4.86984	4.81444	4.80254	1
MIMAT0014981	hsa_mir_3119_1_23	5.05331	5.13383	4.94218	5.03621	4.94218	1
MIMAT0014982	hsa_mir_214_26	4.96605	5.03497	5.15416	4.90071	4.90071	1
MIMAT0014982	hsa_mir_3120_18	4.95722	4.9556	4.92199	4.9729	4.92199	1
MIMAT0014982|MIMAT0019198	hsa_mir_214_30	5.21477	5.40086	5.48395	5.18705	5.18705	2
MIMAT0014983	hsa_mir_3121_30	4.76905	4.8033	4.61702	4.75376	4.61702	0
MIMAT0014984	hsa_mir_3122_5	4.55799	4.47278	4.70868	4.65825	4.47278	0
MIMAT0014985	hsa_mir_3123_14	5.28109	5.23667	5.34681	5.21951	5.21951	2
MIMAT0014986	hsa_mir_3124_1	5.12264	5.04888	5.08666	5.07267	5.04888	1
MIMAT0014988	hsa_mir_3125_7	5.60051	5.72127	5.59925	5.76962	5.59925	2
MIMAT0014989	hsa_mir_3126_3	4.93012	4.98412	4.94767	4.93525	4.93012	1
MIMAT0014990	hsa_mir_3127_8	5.70066	5.97885	5.7362	5.6829	5.6829	2
MIMAT0014992	hsa_mir_3129_8	4.57326	4.60873	4.57714	4.63444	4.57326	0
MIMAT0014994	hsa_mir_3130_1_14	4.35052	4.29953	4.61391	4.47162	4.29953	0
MIMAT0014994	hsa_mir_3130_2_14	4.77265	4.62545	4.77172	4.63781	4.62545	0
MIMAT0014995	hsa_mir_3130_2_26	5.79219	6.25632	6.87052	6.39244	5.79219	2
MIMAT0014995	hsa_mir_3130_1_28	5.68784	6.34155	6.50851	6.20366	5.68784	2
MIMAT0014996	hsa_mir_3131_1	6.17125	6.34756	6.28006	6.31938	6.17125	3
MIMAT0014997	hsa_mir_3132_6	8.8664	9.56939	9.75549	9.16915	8.8664	3
MIMAT0014998	hsa_mir_3133_9	4.56928	4.62149	4.64802	4.6925	4.56928	0
MIMAT0014999	hsa_mir_378b_5	4.90069	4.88203	4.77661	4.84509	4.77661	1
MIMAT0015000	hsa_mir_3134_23	4.71219	4.8895	4.66989	4.72799	4.66989	0
MIMAT0015002	hsa_mir_466_21	4.96156	4.96566	5.38144	5.0557	4.96156	1
MIMAT0015003	hsa_mir_3136_4	5.19071	5.23096	5.24565	5.11764	5.11764	2
MIMAT0015004	hsa_mir_544b_12	5.56949	5.19385	5.0762	5.46457	5.0762	2
MIMAT0015005	hsa_mir_3137_6	6.24213	6.09752	6.21011	6.09601	6.09601	3
MIMAT0015006	hsa_mir_3138_25	5.27008	5.35527	5.42043	5.31609	5.27008	2
MIMAT0015007	hsa_mir_3139_8	5.07719	4.94588	5.04867	5.06308	4.94588	1
MIMAT0015010	hsa_mir_3141_1	5.92282	5.93561	5.9468	5.75461	5.75461	2
MIMAT0015011	hsa_mir_3142_3	4.79053	4.36843	4.40481	4.50519	4.36843	0
MIMAT0015015	hsa_mir_3144_17	4.91025	4.94764	5.13123	4.98541	4.91025	1
MIMAT0015016	hsa_mir_3145_21	4.56951	4.56652	4.60649	4.57058	4.56652	0
MIMAT0015017	hsa_mir_1273c_3	10.8058	9.67694	9.30831	10.2871	9.30831	3
MIMAT0015018	hsa_mir_3146_22	4.70171	4.76906	4.8046	4.8618	4.70171	0
MIMAT0015020	hsa_mir_548v_24	4.97389	5.12522	4.9824	4.99798	4.97389	1
MIMAT0015021	hsa_mir_3148_7	5.00274	5.08531	5.1078	5.0509	5.00274	1
MIMAT0015023	hsa_mir_3150a_20	5.54908	5.57338	5.50907	5.37805	5.37805	2
MIMAT0015024	hsa_mir_3151_6	5.43022	5.57784	5.57753	5.46408	5.43022	2
MIMAT0015025	hsa_mir_3152_25	5.27782	5.33413	5.23035	5.25433	5.23035	2
MIMAT0015026	hsa_mir_3153_38	4.79956	4.88502	4.80488	4.7045	4.7045	0
MIMAT0015027	hsa_mir_3074_16	4.91318	4.96886	4.96243	4.88552	4.88552	1
MIMAT0015027|MIMAT0014857	hsa_mir_24_1_1	4.92173	5.03357	4.91086	4.92535	4.91086	1
MIMAT0015028	hsa_mir_3154_31	7.35744	8.22034	8.23877	7.69302	7.35744	3
MIMAT0015030	hsa_mir_3156_1_1	5.37488	5.61976	5.35924	5.41557	5.35924	2
MIMAT0015030	hsa_mir_3156_2_1	5.4057	5.64746	5.36884	5.39176	5.36884	2
MIMAT0015030	hsa_mir_3156_3_9	5.40591	5.7847	5.42409	5.44472	5.40591	2
MIMAT0015032	hsa_mir_3158_1_19	5.39756	5.49782	5.56578	5.27274	5.27274	2
MIMAT0015032	hsa_mir_3158_1_3	5.3888	5.45147	5.37085	5.39003	5.37085	2
MIMAT0015033	hsa_mir_3159_8	10.7865	10.0993	9.73786	10.485	9.73786	3
MIMAT0015034	hsa_mir_3160_1_1	5.55393	5.4789	5.38714	5.24391	5.24391	2
MIMAT0015034	hsa_mir_3160_1_6	4.87423	4.89989	5.613	5.02458	4.87423	1
MIMAT0015035	hsa_mir_3161_5	5.00458	5.01125	5.04767	4.94215	4.94215	1
MIMAT0015038	hsa_mir_3164_7	5.98851	5.40443	5.26582	5.28203	5.26582	2
MIMAT0015039	hsa_mir_3165_2	4.80511	4.78014	4.81584	4.82481	4.78014	1
MIMAT0015042	hsa_mir_3167_31	5.04334	5.06711	4.84548	5.18502	4.84548	1
MIMAT0015043	hsa_mir_3168_1	5.16681	5.19195	5.16721	5.16655	5.16655	2
MIMAT0015045	hsa_mir_3170_4	4.7244	4.62297	4.83957	4.83268	4.62297	0
MIMAT0015046	hsa_mir_3171_1	4.54153	4.57329	4.71017	4.61717	4.54153	0
MIMAT0015050	hsa_mir_323b_24	4.87889	4.73352	4.92938	4.84429	4.73352	1
MIMAT0015051	hsa_mir_3174_5	5.9249	6.00772	5.95638	5.77735	5.77735	2
MIMAT0015052	hsa_mir_3175_9	7.10945	7.34889	7.23049	7.16994	7.10945	3
MIMAT0015054	hsa_mir_3177_20	5.11922	5.10497	4.9246	4.92492	4.9246	1
MIMAT0015056	hsa_mir_3179_1_23	4.84177	4.87954	4.69831	4.75893	4.69831	0
MIMAT0015057	hsa_mir_3180_1_8	5.47503	5.60437	5.80895	5.58347	5.47503	2
MIMAT0015057	hsa_mir_3180_1_1	5.80627	5.72168	5.81449	5.59483	5.59483	2
MIMAT0015060	hsa_mir_548w_9	4.62614	4.77366	4.78861	4.70138	4.62614	0
MIMAT0015061	hsa_mir_3181_1	5.02444	5.34783	5.20509	5.11718	5.02444	1
MIMAT0015062	hsa_mir_3182_2	5.6788	5.4094	5.43487	5.80256	5.4094	2
MIMAT0015063	hsa_mir_3183_1	11.8596	12.7004	13.3314	13.0535	11.8596	3
MIMAT0015064	hsa_mir_3184_8	5.5013	5.81816	6.01977	5.70609	5.5013	2
MIMAT0015064	hsa_mir_423_21	5.44604	5.46255	5.53318	5.41859	5.41859	2
MIMAT0015064|MIMAT0022731	hsa_mir_3184_9	6.35776	7.02187	7.15861	6.52042	6.35776	3
MIMAT0015065	hsa_mir_3185_3	5.21541	5.13973	5.1643	5.10836	5.10836	2
MIMAT0015066	hsa_mir_3065_4	4.66806	4.79866	5.06185	4.80227	4.66806	0
MIMAT0015067	hsa_mir_3186_1	4.76962	5.03769	5.23601	4.87086	4.76962	1
MIMAT0015067|MIMAT0015068	hsa_mir_3186_16	5.04877	4.85565	5.33419	5.09483	4.85565	1
MIMAT0015069	hsa_mir_3187_8	6.07402	6.22843	6.29554	6.42464	6.07402	3
MIMAT0015071	hsa_mir_3189_15	5.27666	5.32892	5.32886	5.28408	5.27666	2
MIMAT0015073	hsa_mir_3190_4	6.00316	5.93521	6.52941	6.23422	5.93521	3
MIMAT0015073	hsa_mir_3191_14	5.96234	6.13768	6.14408	5.93435	5.93435	3
MIMAT0015073|MIMAT0022839	hsa_mir_3190_11	5.39905	5.45635	5.73277	5.50426	5.39905	2
MIMAT0015075	hsa_mir_3190_8	5.23473	5.25627	5.4059	5.29541	5.23473	2
MIMAT0015075	hsa_mir_3191_16	5.38085	5.56685	6.07759	5.53374	5.38085	2
MIMAT0015078	hsa_mir_3194_1	5.33229	5.35664	5.28061	5.32458	5.28061	2
MIMAT0015079	hsa_mir_3195_1	13.018	13.2122	13.0037	12.8367	12.8367	3
MIMAT0015080	hsa_mir_3196_8	10.9892	12.0016	12.1374	11.4339	10.9892	3
MIMAT0015081	hsa_mir_548x_28	4.55708	4.61641	4.62026	4.53304	4.53304	0
MIMAT0015081	hsa_mir_548x_2_37	4.5671	4.58992	4.57785	4.54293	4.54293	0
MIMAT0015083	hsa_mir_3198_1_22	7.75045	6.42941	5.94217	6.83684	5.94217	3
MIMAT0015083	hsa_mir_3198_2_11	8.14141	6.61332	6.81549	7.22993	6.61332	3
MIMAT0015084	hsa_mir_3199_1_8	4.53975	4.58134	4.57562	4.54211	4.53975	0
MIMAT0015084	hsa_mir_3199_2_8	4.5192	4.72695	4.55338	4.59855	4.5192	0
MIMAT0015085	hsa_mir_3200_23	5.3562	5.44913	5.3539	5.30047	5.30047	2
MIMAT0015086	hsa_mir_3201_1	4.42788	4.64311	4.54614	4.60162	4.42788	0
MIMAT0015087	hsa_mir_514b_1	4.7244	4.81464	4.97579	4.81917	4.7244	1
MIMAT0015088	hsa_mir_514b_21	4.65657	4.61691	4.79731	4.70023	4.61691	0
MIMAT0015089	hsa_mir_3202_2_17	4.93833	4.96534	5.0247	4.85492	4.85492	1
MIMAT0015089	hsa_mir_3202_1_18	4.96107	4.98948	4.95813	4.97022	4.95813	1
MIMAT0015090	hsa_mir_1273d_1	13.6653	12.336	11.92	13.46	11.92	3
MIMAT0015377	hsa_mir_3126_16	4.88044	4.83096	4.80427	4.7946	4.7946	1
MIMAT0015378	hsa_mir_3065_16	4.81161	4.87389	4.75835	4.7662	4.75835	1
MIMAT0015378	hsa_mir_338_2	4.70015	4.75225	4.72418	4.68146	4.68146	0
MIMAT0016845	hsa_mir_4296_5	5.60361	5.51813	5.52819	5.57172	5.51813	2
MIMAT0016846	hsa_mir_4297_8	5.77371	5.36417	5.58643	5.43865	5.36417	2
MIMAT0016848	hsa_mir_4293_15	4.96399	4.86891	4.84953	4.85932	4.84953	1
MIMAT0016849	hsa_mir_4294_7	7.42462	8.46944	8.4207	7.94953	7.42462	3
MIMAT0016850	hsa_mir_4301_1	5.12739	5.32431	5.68397	5.43393	5.12739	2
MIMAT0016853	hsa_mir_4300_27	5.23078	5.28695	5.20171	5.0878	5.0878	2
MIMAT0016854	hsa_mir_4304_4	6.03888	6.19201	6.08713	5.96962	5.96962	3
MIMAT0016856	hsa_mir_4303_4	4.73115	4.58307	4.85956	4.73057	4.58307	0
MIMAT0016857	hsa_mir_4305_1	4.58797	4.89491	4.77731	4.60418	4.58797	0
MIMAT0016858	hsa_mir_4306_22	4.68119	4.42956	4.67954	4.65705	4.42956	0
MIMAT0016861	hsa_mir_4308_20	4.5671	4.53641	4.65395	4.48783	4.48783	0
MIMAT0016862	hsa_mir_4310_2	5.72044	5.89786	5.7013	5.74464	5.7013	2
MIMAT0016863	hsa_mir_4311_9	5.00172	5.19727	5.21504	5.15447	5.00172	1
MIMAT0016864	hsa_mir_4312_25	7.2135	7.09881	7.21419	7.32347	7.09881	3
MIMAT0016865	hsa_mir_4313_1	9.14637	9.25064	9.44008	9.35984	9.14637	3
MIMAT0016866	hsa_mir_4315_1_4	8.51088	8.37681	8.74928	8.90364	8.37681	3
MIMAT0016867	hsa_mir_4316_11	11.1365	11.6549	11.7842	11.3116	11.1365	3
MIMAT0016868	hsa_mir_4314_11	6.10983	6.41389	6.52224	6.37707	6.10983	3
MIMAT0016869	hsa_mir_4318_21	4.98782	4.82891	4.84639	4.9719	4.82891	1
MIMAT0016870	hsa_mir_4319_4	5.02464	5.00661	5.11452	5.07453	5.00661	1
MIMAT0016871	hsa_mir_4320_2	4.92967	4.91736	4.93197	4.92952	4.91736	1
MIMAT0016872	hsa_mir_4317_1	4.51786	4.47226	4.43858	4.45026	4.43858	0
MIMAT0016873	hsa_mir_4322_17	6.43781	6.81588	7.06325	6.72288	6.43781	3
MIMAT0016874	hsa_mir_4321_28	5.3198	5.37289	5.35986	5.35475	5.3198	2
MIMAT0016875	hsa_mir_4323_10	5.47334	5.56112	5.4739	5.36209	5.36209	2
MIMAT0016876	hsa_mir_4324_18	4.65253	4.6712	4.58844	4.69796	4.58844	0
MIMAT0016877	hsa_mir_4256_3	5.09372	5.15818	5.00106	5.07633	5.00106	1
MIMAT0016878	hsa_mir_4257_37	4.9991	4.98194	4.8357	4.83689	4.8357	1
MIMAT0016879	hsa_mir_4258_8	15.0764	15.3147	15.1685	15.0705	15.0705	3
MIMAT0016880	hsa_mir_4259_51	5.17448	5.1372	4.97265	5.0157	4.97265	1
MIMAT0016881	hsa_mir_4260_9	5.90068	6.14996	5.83681	5.85856	5.83681	2
MIMAT0016882	hsa_mir_4253_16	5.54402	5.51696	5.43179	5.51894	5.43179	2
MIMAT0016883	hsa_mir_4251_7	4.87851	4.97472	4.95277	4.82689	4.82689	1
MIMAT0016884	hsa_mir_4254_21	11.8822	13.3624	13.4209	12.3533	11.8822	3
MIMAT0016885	hsa_mir_4255_11	4.72668	4.69245	4.83464	4.7681	4.69245	0
MIMAT0016886	hsa_mir_4252_2	5.56514	5.71349	5.69704	5.54431	5.54431	2
MIMAT0016887	hsa_mir_4325_1	5.01534	4.92694	5.04531	5.09479	4.92694	1
MIMAT0016888	hsa_mir_4326_10	11.9364	12.75	13.2337	12.7814	11.9364	3
MIMAT0016890	hsa_mir_4261_5	5.82518	5.87725	5.82667	5.66488	5.66488	2
MIMAT0016892	hsa_mir_4266_4	4.7534	4.72313	4.7128	4.82117	4.7128	0
MIMAT0016893	hsa_mir_4267_6	8.57405	9.49599	9.31184	8.96461	8.57405	3
MIMAT0016894	hsa_mir_4262_2	5.16756	5.25795	5.24033	5.1539	5.1539	2
MIMAT0016895	hsa_mir_2355_1	5.61941	5.56138	5.05803	5.86363	5.05803	1
MIMAT0016896	hsa_mir_4268_10	8.43111	9.07254	9.26459	8.97116	8.43111	3
MIMAT0016897	hsa_mir_4269_1	6.66231	6.95123	6.9101	6.80148	6.66231	3
MIMAT0016898	hsa_mir_4263_29	5.35032	5.36556	5.35397	5.37076	5.35032	2
MIMAT0016899	hsa_mir_4264_3	4.71755	4.83719	4.56294	4.82125	4.56294	0
MIMAT0016901	hsa_mir_4271_21	5.21489	5.41749	5.34796	5.28045	5.21489	2
MIMAT0016903	hsa_mir_4273_2	6.69595	6.23482	6.75454	6.36095	6.23482	3
MIMAT0016904	hsa_mir_4276_2	4.68439	4.6725	4.61559	4.56689	4.56689	0
MIMAT0016905	hsa_mir_4275_9	5.16714	4.68691	4.58261	4.53944	4.53944	0
MIMAT0016906	hsa_mir_4274_32	15.3199	16.0638	16.1444	15.4343	15.3199	3
MIMAT0016907	hsa_mir_4281_13	6.10945	6.04951	5.93606	5.91112	5.91112	3
MIMAT0016908	hsa_mir_4277_10	15.2626	15.7148	15.767	15.4476	15.2626	3
MIMAT0016910	hsa_mir_4278_13	4.80306	4.71425	4.71942	4.96467	4.71425	0
MIMAT0016911	hsa_mir_4280_8	4.69071	4.58506	4.79183	4.67292	4.58506	0
MIMAT0016912	hsa_mir_4282_16	4.84561	5.03123	4.80802	4.89359	4.80802	1
MIMAT0016914	hsa_mir_4283_1_6	5.25084	5.24052	5.27314	5.23809	5.23809	2
MIMAT0016915	hsa_mir_4284_9	8.1457	7.50529	7.52854	8.70762	7.50529	3
MIMAT0016916	hsa_mir_4286_1	5.81377	5.43581	5.3497	5.70854	5.3497	2
MIMAT0016918	hsa_mir_4288_5	4.9533	4.9175	4.98187	4.92725	4.9175	1
MIMAT0016919	hsa_mir_4292_13	6.18084	5.91731	5.90434	6.289	5.90434	3
MIMAT0016920	hsa_mir_4289_2	5.0443	5.0839	5.25833	5.14279	5.0443	1
MIMAT0016921	hsa_mir_4290_49	11.0061	11.9936	12.4626	11.4741	11.0061	3
MIMAT0016922	hsa_mir_4291_4	5.29795	5.33744	5.34904	5.21532	5.21532	2
MIMAT0016923	hsa_mir_4329_12	4.50513	4.62307	4.63622	4.66177	4.50513	0
MIMAT0016924	hsa_mir_4330_37	5.49777	5.49906	5.49199	5.60743	5.49199	2
MIMAT0016925	hsa_mir_500b_2	5.14965	5.33217	5.64577	5.45252	5.14965	2
MIMAT0016926	hsa_mir_4328_1	5.041	4.95348	5.12095	4.90869	4.90869	1
MIMAT0017206|MIMAT0004762|MIMAT0014944	hsa_mir_486_1	4.95824	4.98618	4.88962	4.92846	4.88962	1
MIMAT0017352	hsa_mir_2277_18	5.13767	5.16173	5.24217	5.15828	5.13767	2
MIMAT0017392	hsa_mir_3200_13	5.20526	5.21591	5.12338	5.16985	5.12338	2
MIMAT0017950	hsa_mir_2355_21	4.82773	4.82191	4.76793	4.86287	4.76793	1
MIMAT0017981	hsa_mir_3605_6	8.2584	8.42653	8.65559	8.50817	8.2584	3
MIMAT0017982	hsa_mir_3605_45	7.09294	7.16585	7.6216	7.22569	7.09294	3
MIMAT0017984	hsa_mir_3607_7	5.32654	5.26304	5.09882	5.78708	5.09882	2
MIMAT0017985	hsa_mir_3607_21	5.63244	5.5424	5.14336	5.77628	5.14336	2
MIMAT0017986	hsa_mir_3609_24	5.00544	4.73351	4.89631	4.90408	4.73351	1
MIMAT0017987	hsa_mir_3610_16	5.61595	5.20515	4.94892	5.42817	4.94892	1
MIMAT0017988	hsa_mir_3611_31	4.58682	4.70717	4.71235	4.59419	4.58682	0
MIMAT0017989	hsa_mir_3612_11	5.01576	5.09722	5.13076	4.94119	4.94119	1
MIMAT0017991	hsa_mir_3613_37	5.48017	5.4812	5.57374	5.45733	5.45733	2
MIMAT0017992	hsa_mir_3614_2	10.6372	10.1515	9.87479	10.6148	9.87479	3
MIMAT0017993	hsa_mir_3614_20	7.20755	7.21013	7.56997	7.32632	7.20755	3
MIMAT0017995	hsa_mir_3616_12	5.36297	5.28638	5.08021	5.13134	5.08021	2
MIMAT0017996	hsa_mir_3616_33	5.43986	5.34108	5.29639	5.33626	5.29639	2
MIMAT0017997	hsa_mir_3617_8	5.21784	5.36172	5.42377	5.29779	5.21784	2
MIMAT0017998	hsa_mir_3618_29	6.15617	5.59538	5.8153	6.20182	5.59538	2
MIMAT0017999|MIMAT0019219	hsa_mir_3619_13	5.30825	5.35899	5.41815	5.37947	5.30825	2
MIMAT0018000	hsa_mir_23c_30	5.0664	5.17825	5.18958	5.10926	5.0664	1
MIMAT0018001	hsa_mir_3620_30	6.54237	6.53328	6.32094	6.4096	6.32094	3
MIMAT0018003	hsa_mir_3622a_5	5.09892	5.12541	5.21867	5.0743	5.0743	1
MIMAT0018003	hsa_mir_3622b_36	5.34524	5.19779	5.32977	5.11864	5.11864	2
MIMAT0018004	hsa_mir_3622a_22	6.41518	7.1121	6.58735	6.52675	6.41518	3
MIMAT0018005	hsa_mir_3622b_10	6.35044	6.69272	6.96877	6.41518	6.35044	3
MIMAT0018006	hsa_mir_3622b_30	8.57863	8.9926	9.45146	8.75509	8.57863	3
MIMAT0018065	hsa_mir_3646_29	5.66594	6.19994	6.00816	5.81626	5.66594	2
MIMAT0018069	hsa_mir_3649_8	4.61638	4.56416	4.71835	4.60517	4.56416	0
MIMAT0018070	hsa_mir_3650_3	5.38877	5.34663	5.11469	5.17809	5.11469	2
MIMAT0018071	hsa_mir_3651_29	10.2846	10.0548	9.71631	9.75641	9.71631	3
MIMAT0018073	hsa_mir_3653_58	6.07361	6.20327	5.9927	6.02153	5.9927	3
MIMAT0018074	hsa_mir_3654_6	14.4128	13.5324	14.754	14.401	13.5324	3
MIMAT0018075	hsa_mir_3655_1	9.54505	7.45338	6.55217	9.118	6.55217	3
MIMAT0018076	hsa_mir_3656_23	7.76216	7.87488	7.8895	7.76261	7.76216	3
MIMAT0018077	hsa_mir_3657_41	4.50426	4.59792	4.70337	4.62703	4.50426	0
MIMAT0018079	hsa_mir_1273e_7	13.8677	12.5362	12.2227	13.6036	12.2227	3
MIMAT0018080	hsa_mir_3659_30	5.40132	5.18279	5.00495	5.11992	5.00495	1
MIMAT0018081	hsa_mir_3660_29	4.62045	4.52761	4.77919	4.60637	4.52761	0
MIMAT0018082	hsa_mir_3661_4	7.14466	6.13867	5.66142	6.43296	5.66142	2
MIMAT0018083	hsa_mir_3662_35	5.44845	4.8509	4.90678	5.24818	4.8509	1
MIMAT0018084	hsa_mir_3663_5	5.38277	5.32546	5.46196	5.3653	5.32546	2
MIMAT0018084|MIMAT0018085	hsa_mir_3663_21	4.93529	5.07099	5.0637	5.01847	4.93529	1
MIMAT0018085	hsa_mir_3663_22	4.99269	5.08191	5.13635	4.98983	4.98983	1
MIMAT0018086	hsa_mir_3664_17	4.56533	4.5762	4.6082	4.67978	4.56533	0
MIMAT0018087	hsa_mir_3665_22	5.22557	5.35982	5.49656	5.34069	5.22557	2
MIMAT0018088	hsa_mir_3666_27	5.26119	5.49776	5.46213	5.22663	5.22663	2
MIMAT0018090	hsa_mir_3667_14	6.50976	6.64665	6.84438	6.68041	6.50976	3
MIMAT0018091	hsa_mir_3668_5	4.54418	4.53818	4.64515	4.51144	4.51144	0
MIMAT0018093	hsa_mir_3670_4	5.09577	5.163	5.1106	5.06843	5.06843	1
MIMAT0018095	hsa_mir_3672_8	4.43489	4.36679	4.53433	4.30323	4.30323	0
MIMAT0018098	hsa_mir_3675_4	4.94501	5.10639	5.0034	5.02471	4.94501	1
MIMAT0018099	hsa_mir_3675_26	5.24692	5.38079	5.32159	5.17212	5.17212	2
MIMAT0018101	hsa_mir_3677_7	5.07893	5.18987	5.28823	5.15183	5.07893	2
MIMAT0018104	hsa_mir_3679_1	6.33787	6.76294	6.80256	6.1714	6.1714	3
MIMAT0018105	hsa_mir_3679_23	9.98887	11.2199	11.6121	10.897	9.98887	3
MIMAT0018106	hsa_mir_3680_3	5.16502	5.12003	5.26835	5.39514	5.12003	2
MIMAT0018107	hsa_mir_3680_23	5.50658	5.40885	5.34221	5.60116	5.34221	2
MIMAT0018108	hsa_mir_3681_1	4.92482	4.89602	4.95579	4.88077	4.88077	1
MIMAT0018109	hsa_mir_3681_14	4.55943	4.65217	4.63202	4.54021	4.54021	0
MIMAT0018110	hsa_mir_3682_17	4.96788	4.64719	4.53182	4.91984	4.53182	0
MIMAT0018111	hsa_mir_3683_11	9.36831	10.4362	11.0899	9.94966	9.36831	3
MIMAT0018113	hsa_mir_3685_1	6.35544	6.14708	5.97889	6.12703	5.97889	3
MIMAT0018116	hsa_mir_3688_2_6	4.55105	4.57533	4.59527	4.57811	4.55105	0
MIMAT0018117	hsa_mir_3689a_7	5.75366	5.79741	5.70099	5.78176	5.70099	2
MIMAT0018119	hsa_mir_3690_8	5.07588	5.03711	4.91188	4.949	4.91188	1
MIMAT0018120	hsa_mir_3691_11	5.25573	5.29769	5.37479	5.21691	5.21691	2
MIMAT0018121	hsa_mir_3692_3	5.06535	5.02883	5.00522	4.94742	4.94742	1
MIMAT0018165	hsa_mir_3714_1	6.91274	7.04253	7.17113	6.94474	6.91274	3
MIMAT0018179	hsa_mir_3907_67	9.06135	9.34746	9.41616	9.43294	9.06135	3
MIMAT0018181	hsa_mir_3689b_66	6.11847	6.01464	6.01562	6.13444	6.01464	3
MIMAT0018183	hsa_mir_3909_55	5.60989	5.64487	5.76828	5.59881	5.59881	2
MIMAT0018184	hsa_mir_3910_1_32	4.42704	4.45178	4.63841	4.44558	4.42704	0
MIMAT0018188	hsa_mir_3914_1_1	4.8069	4.80709	4.87227	4.82827	4.8069	1
MIMAT0018188	hsa_mir_3914_1_10	4.57385	4.52326	4.50632	4.58039	4.50632	0
MIMAT0018189	hsa_mir_3915_8	4.82233	4.6873	4.87786	4.68057	4.68057	0
MIMAT0018190	hsa_mir_3916_19	5.93566	5.98804	5.50696	6.06064	5.50696	2
MIMAT0018191	hsa_mir_3917_26	7.7478	6.58849	6.36808	7.6139	6.36808	3
MIMAT0018192	hsa_mir_3918_3	6.11313	6.09885	5.96477	6.02408	5.96477	3
MIMAT0018194	hsa_mir_3150b_23	6.13167	6.57551	7.34158	6.33285	6.13167	3
MIMAT0018195	hsa_mir_3920_16	4.94644	4.98349	4.87702	4.96579	4.87702	1
MIMAT0018196	hsa_mir_3921_17	4.75483	4.7951	4.80612	4.76668	4.75483	1
MIMAT0018197	hsa_mir_3922_28	5.19784	5.20475	5.37762	5.16604	5.16604	2
MIMAT0018198	hsa_mir_3923_30	4.89631	5.00276	5.08064	4.85355	4.85355	1
MIMAT0018199	hsa_mir_3924_16	4.73225	4.73358	4.65864	4.69287	4.65864	0
MIMAT0018200	hsa_mir_3925_5	7.19726	7.53208	7.90444	7.5957	7.19726	3
MIMAT0018200|MIMAT0019228	hsa_mir_3925_9	7.21482	7.46489	7.60735	7.21294	7.21294	3
MIMAT0018201	hsa_mir_3926_2_2	5.09068	5.06133	5.12061	5.02387	5.02387	1
MIMAT0018201	hsa_mir_3926_2_4	4.79575	4.93884	4.85809	4.8628	4.79575	1
MIMAT0018202	hsa_mir_3927_12	4.67746	4.61682	4.77818	4.58268	4.58268	0
MIMAT0018203	hsa_mir_676_1	4.5735	4.6129	4.51434	4.53285	4.51434	0
MIMAT0018204	hsa_mir_676_12	4.52706	4.50801	4.51657	4.44264	4.44264	0
MIMAT0018205	hsa_mir_3928_6	4.72377	4.70049	4.63518	4.63415	4.63415	0
MIMAT0018206	hsa_mir_3929_1	15.2874	14.3495	14.0325	15.0362	14.0325	3
MIMAT0018350	hsa_mir_3935_21	5.08045	5.0778	5.10183	5.11621	5.0778	2
MIMAT0018351	hsa_mir_3936_28	6.28689	5.79511	5.28813	6.76279	5.28813	2
MIMAT0018352	hsa_mir_3937_32	6.05309	5.97946	5.98776	5.92744	5.92744	3
MIMAT0018353	hsa_mir_3938_55	4.95556	4.96282	4.87341	4.94267	4.87341	1
MIMAT0018355	hsa_mir_3939_28	5.10353	5.09831	5.02633	5.25116	5.02633	1
MIMAT0018356	hsa_mir_3940_56	8.42102	10.8149	10.6179	9.74747	8.42102	3
MIMAT0018358	hsa_mir_3942_10	5.10014	5.39229	5.22815	5.02884	5.02884	1
MIMAT0018359	hsa_mir_3943_1	5.04668	5.29473	5.50301	5.25573	5.04668	1
MIMAT0018360	hsa_mir_3944_28	16.07	16.5682	16.7375	16.4735	16.07	3
MIMAT0018361	hsa_mir_3945_11	5.75313	5.73245	5.36105	5.43828	5.36105	2
MIMAT0018443|MIMAT0022735	hsa_mir_374c_9	4.48455	4.404	4.62893	4.51669	4.404	0
MIMAT0018444	hsa-miR-642-AS	5.6307	5.82557	5.76648	5.54717	5.54717	2
MIMAT0018444	hsa_mir_642b_16	8.85036	8.55231	8.11833	7.97256	7.97256	3
MIMAT0018445	hsa_mir_550a_3_4	5.49865	5.65309	5.64348	5.52965	5.49865	2
MIMAT0018445	hsa_mir_550b_1_53	6.48651	7.17121	7.9618	6.88787	6.48651	3
MIMAT0018445	hsa_mir_550b_2_53	6.76561	7.73734	8.3156	7.54317	6.76561	3
MIMAT0018446	hsa_mir_548z_37	6.16986	5.63078	5.33045	5.90419	5.33045	2
MIMAT0018447	hsa_mir_548aa_1_37	5.07479	4.99343	4.85346	5.1837	4.85346	1
MIMAT0018447	hsa_mir_548aa_2_49	6.05684	5.72881	5.50853	6.06719	5.50853	2
MIMAT0018925	hsa_mir_1268b_3	10.9143	10.0573	9.90019	10.7187	9.90019	3
MIMAT0018926	hsa_mir_378d_2_10	5.3101	5.34724	5.39983	5.38	5.3101	2
MIMAT0018929	hsa_mir_4417_8	6.81399	7.29316	7.54255	7.17509	6.81399	3
MIMAT0018930	hsa_mir_4418_7	4.68322	4.86641	4.74327	4.69582	4.68322	0
MIMAT0018931	hsa_mir_4419a_18	14.1713	13.787	13.2394	13.7851	13.2394	3
MIMAT0018932	hsa_mir_378f_14	5.24266	5.69609	5.00705	5.36427	5.00705	1
MIMAT0018934	hsa_mir_4421_14	5.04563	4.98828	4.93911	4.97917	4.93911	1
MIMAT0018935	hsa_mir_4422_2	5.13071	5.05714	5.01944	5.01929	5.01929	1
MIMAT0018940	hsa_mir_4425_19	4.66283	4.71704	4.69436	4.7206	4.66283	0
MIMAT0018943	hsa_mir_4428_15	7.10165	6.13521	5.66465	6.95832	5.66465	2
MIMAT0018944	hsa_mir_4429_7	5.12269	5.16978	5.24089	5.21174	5.12269	2
MIMAT0018945	hsa_mir_4430_4	9.8522	8.85923	8.38164	9.57535	8.38164	3
MIMAT0018946	hsa_mir_548ad_37	4.74636	4.68692	4.69404	4.70528	4.68692	0
MIMAT0018947	hsa_mir_4431_7	4.93593	4.97274	5.11675	5.07526	4.93593	1
MIMAT0018951	hsa_mir_4435_1_1	5.22715	5.13831	5.26864	5.46588	5.13831	2
MIMAT0018952	hsa_mir_4436a_29	5.56762	5.6062	5.69925	5.76293	5.56762	2
MIMAT0018954	hsa_mir_548ae_1_23	4.54078	4.5683	4.45951	4.51069	4.45951	0
MIMAT0018954	hsa_mir_548ae_2_12	4.50082	4.52804	4.56998	4.42707	4.42707	0
MIMAT0018956	hsa_mir_4438_7	5.00917	4.84317	4.93382	4.95415	4.84317	1
MIMAT0018957	hsa_mir_4439_1	4.82976	4.76925	4.77128	4.82822	4.76925	1
MIMAT0018958	hsa_mir_4440_30	6.85356	6.94633	7.53631	7.22083	6.85356	3
MIMAT0018960	hsa_mir_4442_12	14.3847	14.7541	15.1822	14.2743	14.2743	3
MIMAT0018961	hsa_mir_4443_1	5.3699	5.46718	5.46209	5.30971	5.30971	2
MIMAT0018962	hsa_mir_4444_22	6.07576	5.30849	5.72869	6.49207	5.30849	2
MIMAT0018965	hsa_mir_4446_10	5.91723	6.3135	6.74933	6.14707	5.91723	3
MIMAT0018967	hsa_mir_4448_28	8.12825	7.59502	7.38669	7.96675	7.38669	3
MIMAT0018968	hsa_mir_4449_16	8.21105	8.16038	8.24147	8.12599	8.12599	3
MIMAT0018969	hsa_mir_548ag_1_3	4.62559	4.5589	4.59032	4.56234	4.5589	0
MIMAT0018972	hsa_mir_548ah_1	4.49592	4.50676	4.37104	4.49816	4.37104	0
MIMAT0018973	hsa_mir_4451_7	5.47487	5.73235	6.26422	5.85632	5.47487	2
MIMAT0018974	hsa_mir_4452_19	4.71842	4.69703	4.69523	4.71088	4.69523	0
MIMAT0018975	hsa_mir_4453_4	6.1324	6.48451	6.17974	6.19078	6.1324	3
MIMAT0018976	hsa_mir_4454_1	8.11279	7.7873	8.5979	6.96728	6.96728	3
MIMAT0018977	hsa_mir_4455_4	9.13177	8.91809	9.93615	7.96746	7.96746	3
MIMAT0018979	hsa_mir_4457_15	4.81129	4.86576	4.80019	4.77732	4.77732	1
MIMAT0018981	hsa_mir_4459_1	13.3672	11.9306	11.3858	13.2799	11.3858	3
MIMAT0018983	hsa_mir_4461_16	10.0585	9.38056	8.98532	9.14048	8.98532	3
MIMAT0018984	hsa_mir_378h_6	5.71688	5.47917	5.5276	5.85079	5.47917	2
MIMAT0018985	hsa_mir_3135b_2	5.38543	5.37879	5.41121	5.49437	5.37879	2
MIMAT0018987	hsa_mir_4463_1	5.16894	5.39838	5.21182	5.15448	5.15448	2
MIMAT0018988	hsa_mir_4464_9	4.72215	4.64705	4.78357	4.65636	4.64705	0
MIMAT0018990	hsa_mir_548aj_1_12	4.47748	4.62955	4.59934	4.49068	4.47748	0
MIMAT0018990	hsa_mir_548aj_2_45	4.51334	4.54451	4.4855	4.49785	4.4855	0
MIMAT0018992	hsa_mir_4465_13	4.83669	4.8233	4.76064	4.80219	4.76064	1
MIMAT0018993	hsa_mir_4466_2	7.30819	7.69445	7.95825	7.27386	7.27386	3
MIMAT0018994	hsa_mir_4467_1	7.9477	7.38299	7.65197	8.18041	7.38299	3
MIMAT0018995	hsa_mir_4468_10	6.65341	6.97607	6.48729	6.54559	6.48729	3
MIMAT0018996	hsa_mir_4469_26	7.37341	7.95862	7.58593	7.50239	7.37341	3
MIMAT0019000	hsa_mir_4473_29	8.30672	8.72892	9.19085	8.64723	8.30672	3
MIMAT0019001	hsa_mir_4474_23	4.92073	4.83697	4.75902	4.72339	4.72339	1
MIMAT0019002	hsa_mir_4475_1	4.75857	4.47222	4.71924	4.69209	4.47222	0
MIMAT0019003	hsa_mir_4476_16	6.26191	6.45093	6.63168	6.30015	6.26191	3
MIMAT0019004	hsa_mir_4477a_11	4.35676	4.41993	4.36605	4.40399	4.35676	0
MIMAT0019007	hsa_mir_3689c_15	5.87537	5.77896	5.66375	5.856	5.66375	2
MIMAT0019008	hsa_mir_3689d_2_4	6.17526	6.30067	6.66788	6.48921	6.17526	3
MIMAT0019009	hsa_mir_3689e_3	5.39681	5.3653	5.30882	5.38878	5.30882	2
MIMAT0019010	hsa_mir_3689f_2	6.72547	6.12809	6.42152	6.28096	6.12809	3
MIMAT0019011	hsa_mir_4479_12	5.00226	5.02433	5.00537	5.09689	5.00226	1
MIMAT0019012	hsa_mir_3155_12	7.54506	7.92139	8.60905	7.87668	7.54506	3
MIMAT0019013	hsa_mir_548ak_3	4.42478	4.50345	4.44618	4.47721	4.42478	0
MIMAT0019014	hsa_mir_4480_21	5.20086	5.14225	5.13474	5.17686	5.13474	2
MIMAT0019016	hsa_mir_4482_4	6.16462	5.62373	5.58181	5.4581	5.4581	2
MIMAT0019017	hsa_mir_4483_1	5.01719	5.11797	5.0656	5.01116	5.01116	1
MIMAT0019018	hsa_mir_4484_36	5.04094	4.99593	4.9748	5.14116	4.9748	1
MIMAT0019019	hsa_mir_4485_12	16.3757	16.2862	16.2328	16.4984	16.2328	3
MIMAT0019020	hsa_mir_4486_1	4.73861	4.81623	5.22905	4.83866	4.73861	1
MIMAT0019021	hsa_mir_4487_15	4.42708	4.35617	4.32654	4.36754	4.32654	0
MIMAT0019023	hsa_mir_4489_3	5.88408	5.9074	5.94842	5.8746	5.8746	3
MIMAT0019024	hsa_mir_548al_43	4.86062	4.91241	4.84221	4.82262	4.82262	1
MIMAT0019025	hsa_mir_4490_28	4.43474	4.38724	4.62128	4.4854	4.38724	0
MIMAT0019027	hsa_mir_4492_32	5.76576	5.83691	5.78007	5.67465	5.67465	2
MIMAT0019028	hsa_mir_4493_16	5.30427	5.41366	5.37591	5.36462	5.30427	2
MIMAT0019029	hsa_mir_4494_32	4.84567	4.78539	4.814	4.77827	4.77827	1
MIMAT0019032	hsa_mir_4497_1	8.26384	8.03606	7.89905	8.15155	7.89905	3
MIMAT0019033	hsa_mir_4498_5	5.73166	5.96364	6.01243	5.82075	5.73166	2
MIMAT0019034	hsa_mir_4419b_7	9.49877	8.78676	8.60918	9.33649	8.60918	3
MIMAT0019036	hsa_mir_4500_15	4.97546	4.88949	5.06818	4.96915	4.88949	1
MIMAT0019037	hsa_mir_4501_1	4.67188	4.81077	4.89787	4.90898	4.67188	0
MIMAT0019038	hsa_mir_4502_26	5.97106	5.27224	5.18183	5.91112	5.18183	2
MIMAT0019039	hsa_mir_4503_9	4.60971	4.69038	4.63571	4.74676	4.60971	0
MIMAT0019041	hsa_mir_4505_2	5.55748	5.69739	5.66113	5.61395	5.55748	2
MIMAT0019042	hsa_mir_4506_19	4.74688	4.75694	4.83263	4.60768	4.60768	0
MIMAT0019043	hsa_mir_2392_29	5.4523	5.5559	5.61659	5.48655	5.4523	2
MIMAT0019045	hsa_mir_4508_8	10.268	10.2876	10.3459	10.407	10.268	3
MIMAT0019046	hsa_mir_4509_1_16	5.24025	5.31294	5.23492	5.33023	5.23492	2
MIMAT0019047	hsa_mir_4510_1	5.07292	4.92354	4.9277	4.88267	4.88267	1
MIMAT0019048	hsa_mir_4511_11	4.6425	4.59826	4.76628	4.63504	4.59826	0
MIMAT0019049	hsa_mir_4512_21	5.29588	5.2647	5.52278	5.45863	5.2647	2
MIMAT0019050	hsa_mir_4513_14	6.05893	6.17214	5.92418	5.89733	5.89733	3
MIMAT0019051	hsa_mir_4514_4	4.90508	4.91536	4.84073	4.80719	4.80719	1
MIMAT0019054	hsa_mir_4517_1	4.92822	4.8883	4.81208	4.91723	4.81208	1
MIMAT0019055	hsa_mir_4518_22	5.61881	5.3007	5.17817	5.49802	5.17817	2
MIMAT0019056	hsa_mir_4519_6	7.03341	7.2552	7.68251	7.36893	7.03341	3
MIMAT0019058	hsa_mir_4521_3	8.74461	7.63322	8.21357	8.50777	7.63322	3
MIMAT0019059	hsa_mir_1269b_1	6.54135	6.00087	6.28579	6.38325	6.00087	3
MIMAT0019060	hsa_mir_4522_30	5.56437	5.75665	5.64947	5.4617	5.4617	2
MIMAT0019064	hsa_mir_4525_1	6.19271	5.85721	5.96853	6.01263	5.85721	2
MIMAT0019065	hsa_mir_4526_28	4.87304	5.10926	5.0409	4.83246	4.83246	1
MIMAT0019066	hsa_mir_4527_5	5.07015	5.05957	5.11027	5.03881	5.03881	1
MIMAT0019067	hsa_mir_4528_34	4.44408	4.51632	4.475	4.52803	4.44408	0
MIMAT0019068	hsa_mir_4529_21	4.7482	4.68978	4.73098	4.83752	4.68978	0
MIMAT0019069	hsa_mir_4530_1	5.70475	5.71087	5.95649	5.68564	5.68564	2
MIMAT0019071	hsa_mir_4532_6	8.31773	8.59518	8.50972	8.37484	8.31773	3
MIMAT0019073	hsa_mir_4534_4	5.62838	5.66669	5.58804	5.45036	5.45036	2
MIMAT0019075	hsa_mir_4535_2	4.73429	4.91887	4.74721	4.71391	4.71391	0
MIMAT0019081	hsa_mir_4538_1	6.6381	6.08767	6.00598	6.64374	6.00598	3
MIMAT0019082	hsa_mir_4539_14	8.45031	6.2339	6.28708	8.01214	6.2339	3
MIMAT0019083	hsa_mir_4540_1	4.64005	4.71785	4.85823	4.60645	4.60645	0
MIMAT0019197	hsa_mir_3117_5	5.05387	5.05469	5.13807	5.0811	5.05387	1
MIMAT0019197|MIMAT0014979	hsa_mir_3117_7	4.9853	4.97496	4.99108	4.89688	4.89688	1
MIMAT0019198	hsa_mir_214_34	5.60234	5.36042	5.5478	5.61705	5.36042	2
MIMAT0019198	hsa_mir_3120_6	5.453	5.15655	5.28907	5.2379	5.15655	2
MIMAT0019198|MIMAT0014982	hsa_mir_3120_12	5.03225	5.25723	5.38681	5.18873	5.03225	1
MIMAT0019200	hsa_mir_3124_16	5.05848	5.19511	5.07191	4.99552	4.99552	1
MIMAT0019201	hsa_mir_3127_25	5.4149	5.57191	5.29729	5.36756	5.29729	2
MIMAT0019202	hsa_mir_3129_11	4.8793	4.79197	4.79034	4.77479	4.77479	1
MIMAT0019203	hsa_mir_3136_15	5.15453	5.14956	5.07772	5.13775	5.07772	2
MIMAT0019206	hsa_mir_3150a_3	6.72675	7.0571	7.49591	7.13532	6.72675	3
MIMAT0019206	hsa_mir_3150b_27	7.18209	7.865	7.89842	7.73719	7.18209	3
MIMAT0019208	hsa_mir_3074_5	4.87054	4.97363	4.84049	4.94107	4.84049	1
MIMAT0019209	hsa_mir_3156_1_18	5.73414	6.01806	5.61882	5.63144	5.61882	2
MIMAT0019209	hsa_mir_3156_2_27	5.97574	6.18687	6.2217	5.908	5.908	3
MIMAT0019209	hsa_mir_3156_3_1	11.4879	12.9051	13.1142	12.2241	11.4879	3
MIMAT0019210	hsa_mir_3157_26	5.53298	5.58786	5.48185	5.44061	5.44061	2
MIMAT0019211	hsa_mir_3158_2_19	4.93309	4.96539	4.92656	4.91807	4.91807	1
MIMAT0019211	hsa_mir_3158_2_5	5.0583	5.03588	5.05802	5.03553	5.03553	1
MIMAT0019212	hsa_mir_3160_2_26	8.6822	9.35669	9.8414	9.00041	8.6822	3
MIMAT0019212	hsa_mir_3160_1_24	5.48239	5.94602	6.25635	6.03532	5.48239	2
MIMAT0019213	hsa_mir_3162_37	13.8659	15.1091	15.207	13.985	13.8659	3
MIMAT0019214	hsa_mir_3173_4	8.5501	8.96414	10.0326	9.40311	8.5501	3
MIMAT0019215	hsa_mir_3177_4	4.9302	5.0054	4.83626	4.93642	4.83626	1
MIMAT0019216	hsa_mir_3187_2	6.35282	6.42414	6.46775	6.38867	6.35282	3
MIMAT0019216|MIMAT0015069	hsa_mir_3187_7	6.12542	6.18319	6.41176	6.28596	6.12542	3
MIMAT0019218	hsa_mir_3194_14	5.36019	5.35373	5.21811	5.31537	5.21811	2
MIMAT0019219	hsa_mir_3619_18	5.16399	5.20301	5.3284	5.36304	5.16399	2
MIMAT0019221|MIMAT0018101	hsa_mir_3677_2	5.413	5.31348	5.35066	5.33161	5.31348	2
MIMAT0019222	hsa_mir_3682_10	5.29315	4.64116	4.52438	5.18105	4.52438	0
MIMAT0019223	hsa_mir_3688_1_39	4.57531	4.53118	4.71601	4.52153	4.52153	0
MIMAT0019223	hsa_mir_3688_2_2	4.75036	4.76236	4.80979	4.77668	4.75036	1
MIMAT0019224	hsa_mir_3691_30	8.21139	8.91027	9.31691	8.98319	8.21139	3
MIMAT0019225	hsa_mir_3913_1_28	4.82468	5.01281	4.85445	4.89803	4.82468	1
MIMAT0019225	hsa_mir_3913_2_32	4.91339	4.78997	4.82529	4.73051	4.73051	1
MIMAT0019226	hsa_mir_3150b_1	9.85798	10.7811	11.1168	10.765	9.85798	3
MIMAT0019227	hsa_mir_3922_1	5.15537	5.11912	5.16088	5.12073	5.11912	2
MIMAT0019228	hsa_mir_3925_14	6.9239	7.29651	7.55268	7.44877	6.9239	3
MIMAT0019230	hsa_mir_3942_38	4.8184	4.74582	4.72105	4.61552	4.61552	0
MIMAT0019231	hsa_mir_3944_22	16.1863	16.8018	16.9938	16.6882	16.1863	3
MIMAT0019233|MIMAT0018965	hsa_mir_4446_7	5.70762	6.31149	6.51494	6.26287	5.70762	2
MIMAT0019236	hsa_mir_4529_1	4.5829	4.69926	4.55067	4.509	4.509	0
MIMAT0019337	hsa_mir_3960_35	15.1629	14.9227	14.7248	14.8966	14.7248	3
MIMAT0019360	hsa_mir_3975_11	5.4228	5.26783	5.14177	5.37509	5.14177	2
MIMAT0019689	hsa_mir_4633_28	5.10801	4.8797	5.02946	5.10821	4.8797	1
MIMAT0019689|MIMAT0019690	hsa_mir_4633_12	4.5367	4.46344	4.6555	4.61689	4.46344	0
MIMAT0019690	hsa_mir_4633_23	4.78177	4.81967	4.70126	4.75257	4.70126	0
MIMAT0019691	hsa_mir_4634_10	7.59004	7.83558	7.97315	7.59757	7.59004	3
MIMAT0019692	hsa_mir_4635_25	4.98907	5.1567	5.05606	5.07096	4.98907	1
MIMAT0019693	hsa_mir_4636_3	4.49715	4.60978	4.63831	4.6726	4.49715	0
MIMAT0019696	hsa_mir_4638_17	5.30146	5.43781	5.25999	5.32546	5.25999	2
MIMAT0019698	hsa_mir_4639_18	5.29206	5.52961	5.07715	5.63955	5.07715	2
MIMAT0019699	hsa_mir_4640_9	5.98876	6.08968	6.05402	5.85999	5.85999	2
MIMAT0019700	hsa_mir_4640_35	9.5677	10.0189	9.8725	9.47407	9.47407	3
MIMAT0019701	hsa_mir_4641_16	5.96238	6.12033	6.1373	6.0548	5.96238	3
MIMAT0019702	hsa_mir_4642_1	5.31365	5.34843	5.60209	5.38778	5.31365	2
MIMAT0019703	hsa_mir_4643_19	4.75921	4.698	4.66837	4.70653	4.66837	0
MIMAT0019706	hsa_mir_4645_19	5.05105	5.19002	5.04036	5.16684	5.04036	1
MIMAT0019708	hsa_mir_4646_14	12.9385	13.3759	13.5184	13.3767	12.9385	3
MIMAT0019709	hsa_mir_4647_1	10.7263	9.7817	9.75728	10.7191	9.75728	3
MIMAT0019711	hsa_mir_4649_9	7.14914	7.59355	7.5893	7.21868	7.14914	3
MIMAT0019714	hsa_mir_4650_1_28	4.57963	4.52192	4.41801	4.40916	4.40916	0
MIMAT0019717	hsa_mir_4652_25	5.3145	5.20068	5.21985	5.21169	5.20068	2
MIMAT0019719	hsa_mir_4653_31	5.24341	5.32511	6.47172	5.48865	5.24341	2
MIMAT0019721	hsa_mir_4655_7	5.08602	5.23309	5.12129	5.02092	5.02092	1
MIMAT0019722	hsa_mir_4655_16	5.40254	5.58029	5.84806	5.60218	5.40254	2
MIMAT0019723	hsa_mir_4656_6	5.48658	5.86794	5.91469	5.45328	5.45328	2
MIMAT0019724	hsa_mir_4657_1	5.30765	4.8229	4.83284	5.28713	4.8229	1
MIMAT0019725	hsa_mir_4658_6	5.25935	5.2093	5.39334	5.48124	5.2093	2
MIMAT0019726	hsa_mir_4659a_2	4.71342	4.71426	5.21386	4.75702	4.71342	0
MIMAT0019727	hsa_mir_4659a_22	4.53711	4.57383	4.70344	4.55524	4.53711	0
MIMAT0019728	hsa_mir_4660_1	5.40304	5.49167	5.37256	5.40994	5.37256	2
MIMAT0019729|MIMAT0019730	hsa_mir_4661_9	4.96936	4.88057	4.88368	4.72024	4.72024	1
MIMAT0019730	hsa_mir_4661_15	4.73372	4.7509	4.7667	4.5708	4.5708	0
MIMAT0019731	hsa_mir_4662b_31	4.34052	4.33716	4.41998	5.38336	4.33716	0
MIMAT0019733	hsa_mir_4659a_27	4.61179	4.53096	4.50159	4.51956	4.50159	0
MIMAT0019734	hsa_mir_4659a_1	4.6843	4.80125	4.68369	4.69357	4.68369	0
MIMAT0019734	hsa_mir_4659b_14	4.42185	4.4104	4.61264	4.38827	4.38827	0
MIMAT0019735	hsa_mir_4663_6	5.38248	5.40154	5.33804	5.37654	5.33804	2
MIMAT0019736	hsa_mir_4662b_29	4.59126	4.59896	4.48568	4.5805	4.48568	0
MIMAT0019738	hsa_mir_4664_13	7.09904	7.42312	7.4553	7.24133	7.09904	3
MIMAT0019739	hsa_mir_4665_3	5.19066	5.20654	5.23763	5.2109	5.19066	2
MIMAT0019740	hsa_mir_4665_17	6.22265	6.67368	6.48958	6.3827	6.22265	3
MIMAT0019741	hsa_mir_4666_13	4.82789	4.94027	4.64646	4.9736	4.64646	0
MIMAT0019742	hsa_mir_4666_7	4.69712	4.54434	4.57734	4.62258	4.54434	0
MIMAT0019749	hsa_mir_4669_11	5.09207	5.35891	5.28558	6.42028	5.09207	2
MIMAT0019750	hsa_mir_4670_7	4.65313	4.5615	4.5687	4.54938	4.54938	0
MIMAT0019751	hsa_mir_4670_15	4.73779	4.88299	4.73207	4.61585	4.61585	0
MIMAT0019752|MIMAT0019753	hsa_mir_4671_9	4.52085	4.58724	4.62103	4.45583	4.45583	0
MIMAT0019754	hsa_mir_4672_22	4.98576	4.97002	4.98328	4.87475	4.87475	1
MIMAT0019756	hsa_mir_4674_36	10.7875	10.8999	11.6498	11.1085	10.7875	3
MIMAT0019757	hsa_mir_4675_20	5.27313	5.3895	5.66387	5.43877	5.27313	2
MIMAT0019758	hsa_mir_4676_1	4.60456	4.59013	4.52201	4.62717	4.52201	0
MIMAT0019759	hsa_mir_4676_15	4.93675	5.52182	4.6822	5.0312	4.6822	0
MIMAT0019760	hsa_mir_4677_1	5.31641	5.09822	4.92704	5.27692	4.92704	1
MIMAT0019764|MIMAT0019765	hsa_mir_4680_10	6.94847	6.10627	5.12342	6.13936	5.12342	2
MIMAT0019765	hsa_mir_4680_11	6.7271	6.00075	4.99963	5.98025	4.99963	1
MIMAT0019766	hsa_mir_4681_2	4.95024	4.99714	4.87071	4.80615	4.80615	1
MIMAT0019767	hsa_mir_4682_2	5.61696	5.63415	5.8828	5.80498	5.61696	2
MIMAT0019768	hsa_mir_4683_22	7.47263	7.77196	7.69519	7.62707	7.47263	3
MIMAT0019771	hsa_mir_4685_2	12.1763	13.0402	13.3312	12.9317	12.1763	3
MIMAT0019774	hsa_mir_4687_10	15.5774	15.8429	16.005	15.7769	15.5774	3
MIMAT0019775	hsa_mir_4687_27	6.62008	6.16582	6.3466	6.98297	6.16582	3
MIMAT0019776	hsa_mir_1343_36	8.13328	8.44617	8.62174	8.29519	8.13328	3
MIMAT0019777	hsa_mir_4688_34	5.11167	5.20156	5.61498	4.97393	4.97393	1
MIMAT0019778	hsa_mir_4689_8	4.76364	4.72403	4.88127	4.70291	4.70291	0
MIMAT0019779|MIMAT0019780	hsa_mir_4690_1	4.96659	5.04814	5.17511	5.03275	4.96659	1
MIMAT0019780	hsa_mir_4690_8	5.21023	5.1003	4.97704	4.96571	4.96571	1
MIMAT0019781	hsa_mir_4691_1	7.9127	8.21706	8.84427	8.42258	7.9127	3
MIMAT0019782	hsa_mir_4691_26	7.54434	7.89971	8.30958	8.00765	7.54434	3
MIMAT0019784	hsa_mir_4693_6	4.55248	4.58889	4.83297	4.74528	4.55248	0
MIMAT0019784|MIMAT0019785	hsa_mir_4693_10	4.68351	4.7202	5.08158	4.73204	4.68351	0
MIMAT0019785	hsa_mir_4693_11	4.67895	4.48696	4.57226	4.63989	4.48696	0
MIMAT0019786	hsa_mir_4694_1	4.64928	4.70026	4.69896	4.86329	4.64928	0
MIMAT0019787	hsa_mir_4694_17	4.8798	4.89056	5.21063	4.83724	4.83724	1
MIMAT0019788	hsa_mir_4695_6	5.41755	5.42079	5.47305	5.41673	5.41673	2
MIMAT0019789	hsa_mir_4695_18	6.21197	6.43006	6.46628	6.25539	6.21197	3
MIMAT0019790	hsa_mir_4696_2	4.9616	4.99666	4.91155	4.89391	4.89391	1
MIMAT0019791	hsa_mir_4697_6	5.41221	5.43201	5.4423	5.37264	5.37264	2
MIMAT0019792	hsa_mir_4697_18	6.19829	6.44898	6.0417	5.99566	5.99566	3
MIMAT0019793	hsa_mir_4698_26	4.8243	4.72414	4.70493	4.72783	4.70493	0
MIMAT0019794	hsa_mir_4699_5	4.7719	4.78294	4.73406	4.77192	4.73406	1
MIMAT0019794|MIMAT0019795	hsa_mir_4699_9	4.79537	4.74222	4.86359	4.88297	4.74222	1
MIMAT0019796	hsa_mir_4700_2	6.32112	5.70679	5.78597	5.79991	5.70679	2
MIMAT0019796|MIMAT0019797	hsa_mir_4700_9	6.11056	5.95461	5.7128	5.70572	5.70572	2
MIMAT0019797	hsa_mir_4700_17	6.71339	6.21055	6.04325	6.22547	6.04325	3
MIMAT0019799	hsa_mir_4701_11	5.11906	5.58994	5.11129	4.98721	4.98721	1
MIMAT0019802	hsa_mir_4703_13	4.83439	4.87322	5.00248	4.89978	4.83439	1
MIMAT0019803	hsa_mir_4704_1	4.75417	4.91522	5.04534	4.87672	4.75417	1
MIMAT0019804	hsa_mir_4704_11	4.61378	4.81865	4.58875	4.70906	4.58875	0
MIMAT0019807	hsa_mir_4707_3	7.32645	6.61526	7.55865	7.03531	6.61526	3
MIMAT0019808	hsa_mir_4707_31	8.49811	7.87418	8.6575	8.13843	7.87418	3
MIMAT0019809|MIMAT0019810	hsa_mir_4708_4	5.32945	5.60993	5.32004	5.3574	5.32004	2
MIMAT0019810	hsa_mir_4708_19	5.47887	5.88267	5.97177	5.49593	5.47887	2
MIMAT0019811	hsa_mir_4709_9	11.6449	11.2061	11.9095	10.1238	10.1238	3
MIMAT0019812	hsa_mir_4709_13	12.1457	11.7222	12.5002	10.696	10.696	3
MIMAT0019813	hsa_mir_203_53	11.0418	11.6239	11.5193	11.1476	11.0418	3
MIMAT0019813	hsa_mir_203b_4	6.42036	6.87026	7.20248	6.7153	6.42036	3
MIMAT0019814	hsa_mir_203_1	5.40617	5.50891	5.51337	5.30702	5.30702	2
MIMAT0019815	hsa_mir_4710_6	8.83878	8.82817	9.35392	8.88704	8.82817	3
MIMAT0019817	hsa_mir_4711_9	4.73552	4.98767	4.99452	4.86275	4.73552	1
MIMAT0019821	hsa_mir_4713_22	5.02114	4.86392	4.89889	4.78491	4.78491	1
MIMAT0019823	hsa_mir_4714_22	4.32026	4.3312	4.42063	4.42589	4.32026	0
MIMAT0019825	hsa_mir_4715_26	5.04751	5.08716	5.14341	5.04235	5.04235	1
MIMAT0019826	hsa_mir_4716_11	5.66748	5.68147	5.91843	5.83213	5.66748	2
MIMAT0019827	hsa_mir_4716_7	5.74709	6.03873	6.57754	5.89214	5.74709	2
MIMAT0019828	hsa_mir_3529_2	4.71356	4.73385	4.7606	4.86458	4.71356	0
MIMAT0019828	hsa_mir_7_2_49	4.56326	4.62318	4.54942	4.74117	4.54942	0
MIMAT0019830	hsa_mir_4717_1	4.69981	4.77621	4.81301	4.68819	4.68819	0
MIMAT0019832	hsa_mir_4719_22	4.80072	4.88635	4.80055	4.7245	4.7245	1
MIMAT0019834	hsa_mir_4720_27	4.4146	4.52852	4.40843	4.4517	4.40843	0
MIMAT0019836|MIMAT0019837	hsa_mir_4722_1	6.07792	6.31388	6.46397	6.27019	6.07792	3
MIMAT0019837	hsa_mir_4722_7	6.24134	6.56317	6.52774	6.54589	6.24134	3
MIMAT0019841	hsa_mir_4724_3	6.10007	6.20411	4.85763	4.70558	4.70558	0
MIMAT0019842	hsa_mir_4724_22	5.30476	5.42835	5.0137	4.88566	4.88566	1
MIMAT0019844	hsa_mir_4725_36	5.81997	5.35333	5.24916	5.92981	5.24916	2
MIMAT0019846	hsa_mir_4726_6	5.02302	5.13299	5.05502	5.06978	5.02302	1
MIMAT0019847|MIMAT0019848	hsa_mir_4727_1	4.69627	4.57151	4.47987	4.45641	4.45641	0
MIMAT0019848	hsa_mir_4727_11	4.32058	4.4762	4.45004	4.44342	4.32058	0
MIMAT0019852	hsa_mir_4730_9	6.56221	6.01005	6.42237	6.22816	6.01005	3
MIMAT0019853	hsa_mir_4731_3	5.46716	5.76977	5.58234	5.47066	5.46716	2
MIMAT0019853|MIMAT0019854	hsa_mir_4731_8	5.84367	6.0254	5.78922	5.79882	5.78922	2
MIMAT0019855	hsa_mir_4732_2	6.62597	6.81169	6.75844	6.31739	6.31739	3
MIMAT0019855|MIMAT0019856	hsa_mir_4732_8	7.16086	7.14165	7.16659	6.87207	6.87207	3
MIMAT0019856	hsa_mir_4732_27	10.2672	10.4839	10.6323	10.1489	10.1489	3
MIMAT0019857	hsa_mir_4733_5	4.77525	4.85997	4.64947	4.63085	4.63085	0
MIMAT0019858	hsa_mir_4733_22	4.92345	4.94161	4.96079	4.91271	4.91271	1
MIMAT0019859	hsa_mir_4734_21	6.08604	6.52171	6.70159	6.4798	6.08604	3
MIMAT0019861	hsa_mir_4735_15	4.51327	4.62569	4.53105	4.52816	4.51327	0
MIMAT0019863	hsa_mir_4737_8	9.35977	7.80034	7.03244	9.22685	7.03244	3
MIMAT0019865	hsa_mir_3064_16	8.92579	6.99709	6.3319	9.51991	6.3319	3
MIMAT0019867	hsa_mir_4738_34	5.29957	5.33108	5.23051	5.34877	5.23051	2
MIMAT0019868	hsa_mir_4739_9	15.241	16.0735	16.2716	15.7534	15.241	3
MIMAT0019870	hsa_mir_4740_11	5.24808	5.35856	5.22228	5.20466	5.20466	2
MIMAT0019871	hsa_mir_4741_42	7.9608	8.66658	8.20494	7.97976	7.9608	3
MIMAT0019873	hsa_mir_4742_32	4.70298	4.75158	4.65431	4.79788	4.65431	0
MIMAT0019875	hsa_mir_4744_8	4.982	5.01765	4.98243	4.94471	4.94471	1
MIMAT0019876	hsa_mir_122_22	4.73319	4.80678	4.81218	4.78589	4.73319	1
MIMAT0019876	hsa_mir_3591_1	4.75527	4.81365	4.91652	4.84548	4.75527	1
MIMAT0019877	hsa_mir_122_3	5.30066	5.26688	5.17012	5.31926	5.17012	2
MIMAT0019877	hsa_mir_3591_21	5.39455	5.53681	5.09237	5.0987	5.09237	2
MIMAT0019880|MIMAT0019881	hsa_mir_4746_10	5.65332	5.63878	5.87522	5.5454	5.5454	2
MIMAT0019881	hsa_mir_4746_12	5.53499	5.67208	5.58658	5.53883	5.53499	2
MIMAT0019882	hsa_mir_4747_1	5.1804	4.98714	5.14838	5.01711	4.98714	1
MIMAT0019883	hsa_mir_4747_6	5.79439	5.89351	5.76716	5.67062	5.67062	2
MIMAT0019885|MIMAT0019886	hsa_mir_4749_9	9.01805	9.18711	8.9642	8.81262	8.81262	3
MIMAT0019888	hsa_mir_4751_1	9.17808	8.77247	8.54053	9.13546	8.54053	3
MIMAT0019889	hsa_mir_4752_1	4.93663	5.07077	5.08464	5.09596	4.93663	1
MIMAT0019890	hsa_mir_4753_5	5.29128	5.45325	5.4017	5.30443	5.29128	2
MIMAT0019891	hsa_mir_4753_21	4.71588	4.7447	4.90173	4.73073	4.71588	1
MIMAT0019892	hsa_mir_371b_2	5.65818	5.87874	5.63095	5.66582	5.63095	2
MIMAT0019892|MIMAT0019893	hsa_mir_371b_7	5.7326	5.8707	5.70951	5.74935	5.70951	2
MIMAT0019893	hsa-miR-371-5p-AS	5.72005	5.8128	5.70787	5.56893	5.56893	2
MIMAT0019893	hsa_mir_371b_12	5.78615	6.03519	5.73253	5.74095	5.73253	2
MIMAT0019894	hsa_mir_4754_3	10.2691	10.671	10.5768	10.2275	10.2275	3
MIMAT0019895	hsa_mir_4755_19	4.47454	4.66009	4.62779	4.38431	4.38431	0
MIMAT0019897	hsa_mir_499_66	4.7283	4.96451	4.98507	4.80233	4.7283	1
MIMAT0019898	hsa_mir_499_1	9.67614	9.84887	10.285	9.85521	9.67614	3
MIMAT0019899	hsa_mir_4756_7	5.55899	5.69425	5.70088	5.55694	5.55694	2
MIMAT0019901	hsa_mir_4757_8	4.8771	4.86278	5.37238	4.64606	4.64606	0
MIMAT0019901|MIMAT0019902	hsa_mir_4757_10	4.87325	4.89163	4.77424	4.80496	4.77424	1
MIMAT0019902	hsa_mir_4757_17	4.90533	5.09845	4.91736	4.89479	4.89479	1
MIMAT0019904	hsa_mir_4758_17	5.71241	5.93182	5.84039	5.78051	5.71241	2
MIMAT0019907	hsa_mir_4760_26	4.72817	4.74963	4.70004	4.7391	4.70004	0
MIMAT0019908	hsa_mir_4761_1	5.05246	4.97991	5.11376	5.0102	4.97991	1
MIMAT0019909	hsa_mir_4761_31	5.74527	5.7475	5.54095	5.54071	5.54071	2
MIMAT0019912	hsa_mir_4763_15	7.84442	7.85351	8.26991	8.39832	7.84442	3
MIMAT0019914	hsa_mir_4764_9	5.09258	5.08371	4.93934	5.04023	4.93934	1
MIMAT0019915	hsa_mir_4764_29	5.04225	4.90477	4.97401	5.05954	4.90477	1
MIMAT0019916	hsa_mir_4765_17	5.11653	4.89673	4.72102	5.14182	4.72102	1
MIMAT0019919	hsa_mir_4767_1	11.6687	11.8776	11.787	11.5046	11.5046	3
MIMAT0019920	hsa_mir_4768_1	4.50514	4.49927	4.36899	4.58983	4.36899	0
MIMAT0019921	hsa_mir_4768_16	4.67505	4.64337	4.78333	4.65552	4.64337	0
MIMAT0019922	hsa_mir_4769_8	7.9945	8.44426	8.49302	8.05656	7.9945	3
MIMAT0019923	hsa_mir_4769_29	15.5959	16.2241	16.2516	15.7736	15.5959	3
MIMAT0019924	hsa_mir_4770_2	4.82285	4.80549	4.76221	4.73638	4.73638	1
MIMAT0019926	hsa_mir_4772_2	5.44836	5.60059	5.68466	5.45839	5.44836	2
MIMAT0019926|MIMAT0019927	hsa_mir_4772_10	4.71566	4.92916	5.32163	4.82413	4.71566	1
MIMAT0019927	hsa_mir_4772_21	5.19341	5.30528	5.30672	5.22312	5.19341	2
MIMAT0019928	hsa_mir_4773_1_21	4.88746	4.93215	4.93203	4.89481	4.88746	1
MIMAT0019928	hsa_mir_4773_2_20	5.06689	5.14813	5.1895	5.09898	5.06689	1
MIMAT0019929	hsa_mir_4774_4	4.7716	4.61812	4.75465	4.68611	4.61812	0
MIMAT0019930	hsa_mir_4774_17	4.90012	4.8452	5.00879	4.93924	4.8452	1
MIMAT0019932	hsa_mir_4776_2_36	8.93059	10.0935	10.4392	9.34678	8.93059	3
MIMAT0019932	hsa_mir_4776_1_22	4.62539	4.64672	4.61105	4.73317	4.61105	0
MIMAT0019933	hsa_mir_4776_1_26	5.6099	5.74932	5.70567	5.64799	5.6099	2
MIMAT0019933	hsa_mir_4776_1_2	5.26112	5.40139	5.35446	5.4569	5.26112	2
MIMAT0019935	hsa_mir_4777_25	4.80187	4.79098	4.83698	4.84629	4.79098	1
MIMAT0019937	hsa_mir_4778_28	8.24484	8.66503	9.28316	8.50698	8.24484	3
MIMAT0019938	hsa_mir_4779_34	4.56654	4.59267	4.62285	4.56254	4.56254	0
MIMAT0019939	hsa_mir_4780_24	5.55843	5.59818	5.58107	5.58441	5.55843	2
MIMAT0019940	hsa_mir_4436b_9	5.30796	5.38357	5.37625	5.5704	5.30796	2
MIMAT0019941	hsa_mir_4436b_30	5.45177	5.44712	5.49883	5.32293	5.32293	2
MIMAT0019942	hsa_mir_4781_1	4.96489	4.95908	5.22274	5.07969	4.95908	1
MIMAT0019944	hsa_mir_4782_1	4.69647	4.65662	4.74315	4.71897	4.65662	0
MIMAT0019947	hsa_mir_4783_20	5.60087	5.91241	5.81314	5.55894	5.55894	2
MIMAT0019949	hsa_mir_4785_21	10.39	10.2677	9.87759	10.1853	9.87759	3
MIMAT0019950|MIMAT0019951	hsa_mir_1245b_6	4.69938	4.7393	4.90187	4.83817	4.69938	0
MIMAT0019951	hsa_mir_1245b_12	4.55087	4.53592	4.71029	4.57051	4.53592	0
MIMAT0019952	hsa_mir_2467_2	5.28528	5.05936	5.12014	5.34653	5.05936	1
MIMAT0019953	hsa_mir_2467_19	5.1716	4.99664	4.70708	5.15434	4.70708	0
MIMAT0019954	hsa_mir_4786_5	12.4694	13.515	14.0663	13.2107	12.4694	3
MIMAT0019955	hsa_mir_4786_21	11.3613	12.1709	12.7634	12.0812	11.3613	3
MIMAT0019957	hsa_mir_4787_30	14.4443	14.804	14.7181	14.3883	14.3883	3
MIMAT0019958	hsa_mir_4788_5	5.13075	5.17473	5.52154	5.31179	5.13075	2
MIMAT0019960	hsa_mir_4789_21	4.59562	4.63605	4.62347	4.75808	4.59562	0
MIMAT0019963	hsa_mir_4791_1	4.59925	4.67579	4.62004	4.72145	4.59925	0
MIMAT0019964	hsa_mir_4792_6	17.3746	17.4721	17.4204	17.3868	17.3746	3
MIMAT0019965	hsa_mir_4793_10	5.30083	5.32242	5.46228	5.52794	5.30083	2
MIMAT0019966	hsa_mir_4793_30	4.99084	5.03083	4.88282	4.87334	4.87334	1
MIMAT0019967	hsa_mir_4794_7	4.65446	4.52338	4.61066	4.60563	4.52338	0
MIMAT0019968	hsa_mir_4795_2	4.7045	4.75661	4.86146	4.78166	4.7045	0
MIMAT0019969	hsa_mir_4795_1	4.63433	4.57788	4.76248	4.876	4.57788	0
MIMAT0019971	hsa_mir_4796_30	4.50283	4.68824	4.48655	4.47687	4.47687	0
MIMAT0019972	hsa_mir_4797_2	4.34018	4.42099	4.35625	4.29463	4.29463	0
MIMAT0019972|MIMAT0019973	hsa_mir_4797_8	4.3898	4.51673	4.70729	4.59584	4.3898	0
MIMAT0019976	hsa_mir_4799_5	4.58671	4.55408	4.65192	4.62285	4.55408	0
MIMAT0019979	hsa_mir_4800_36	13.6888	14.7529	14.5533	13.4293	13.4293	3
MIMAT0019980	hsa_mir_4801_29	4.44223	4.52753	4.56479	4.649	4.44223	0
MIMAT0019981	hsa_mir_4802_7	4.69559	4.79195	4.71013	4.87175	4.69559	0
MIMAT0019981|MIMAT0019982	hsa_mir_4802_11	4.57683	4.45125	4.56255	4.40558	4.40558	0
MIMAT0019982	hsa_mir_4802_16	4.82934	4.81943	4.76806	4.95133	4.76806	1
MIMAT0019983	hsa_mir_4803_1	4.9449	4.90323	4.96498	4.91751	4.90323	1
MIMAT0019985	hsa_mir_4804_22	4.72372	4.75897	4.75972	4.90455	4.72372	1
MIMAT0020541	hsa_mir_5047_45	9.45058	7.85018	7.39481	10.4096	7.39481	3
MIMAT0020600	hsa_mir_5095_5	13.8912	14.3616	14.2906	13.6511	13.6511	3
MIMAT0020602	hsa_mir_1273g_1	13.0459	11.5232	11.2909	12.8256	11.2909	3
MIMAT0020603	hsa_mir_5096_11	12.2597	11.2816	11.1457	11.94	11.1457	3
MIMAT0020924	hsa_mir_642a_19	5.00044	5.03703	5.11834	5.03375	5.00044	1
MIMAT0020925	hsa_mir_550a_3_10	5.44444	5.41982	5.37978	5.37168	5.37168	2
MIMAT0020957	hsa_mir_548ah_21	4.9049	4.96069	4.94404	4.90451	4.90451	1
MIMAT0020958	hsa_mir_4482_10	6.10905	5.96647	5.73413	5.92448	5.73413	2
MIMAT0021038	hsa_mir_548ae_2_3	4.94914	4.73416	4.53576	4.49844	4.49844	0
MIMAT0022264	hsa_mir_548aj_2_13	4.50833	4.75778	4.48342	4.60745	4.48342	0
MIMAT0022264	hsa_mir_548g_15	4.37735	4.53634	4.63515	4.59045	4.37735	0
MIMAT0022293	hsa_mir_1295_23	4.99038	5.03589	4.80491	4.89169	4.80491	1
MIMAT0022294	hsa_mir_1295_5	4.52521	4.61842	4.66546	4.54701	4.52521	0
MIMAT0022353	hsa_mir_337_21	5.0246	5.21367	5.09541	5.11672	5.0246	1
MIMAT0022691	hsa-mir-197-P	4.72919	4.41296	4.37621	4.42369	4.37621	0
MIMAT0022692	hsa_mir_181b_1_53	5.97904	5.76456	5.5716	5.7005	5.5716	2
MIMAT0022693	hsa_mir_204_55	5.40096	5.27495	5.32745	5.2165	5.2165	2
MIMAT0022694	hsa_mir_211_45	5.84046	6.0712	5.99025	5.91898	5.84046	2
MIMAT0022695	hsa_mir_212_6	8.48677	9.39704	9.33006	8.64719	8.48677	3
MIMAT0022696	hsa_mir_301a_1	4.51664	4.4518	4.29262	4.28042	4.28042	0
MIMAT0022697	hsa_mir_382_23	4.64133	4.53801	4.5885	4.76779	4.53801	0
MIMAT0022698	hsa_mir_345_43	5.49092	5.44407	5.34319	5.40073	5.34319	2
MIMAT0022700	hsa_mir_450a_1_26	4.44171	4.53894	4.5354	4.47653	4.44171	0
MIMAT0022701	hsa_mir_506_4	4.50411	4.59527	4.63438	4.54587	4.50411	0
MIMAT0022706	hsa_mir_561_4	4.78402	4.85203	4.84239	4.94518	4.78402	1
MIMAT0022707	hsa_mir_570_24	4.4478	4.56491	4.40373	4.55905	4.40373	0
MIMAT0022708	hsa_mir_584_38	11.3669	12.0686	12.5791	11.9447	11.3669	3
MIMAT0022709	hsa_mir_652_11	5.00933	5.04181	5.02009	5.10189	5.00933	1
MIMAT0022711	hsa_mir_660_29	5.00644	5.44154	4.76243	4.74089	4.74089	1
MIMAT0022713	hsa_mir_1185_2_23	5.35235	5.36392	5.40493	5.29551	5.29551	2
MIMAT0022714	hsa_mir_766_1	5.44269	5.47558	5.75014	5.37549	5.37549	2
MIMAT0022714|MIMAT0003888	hsa_mir_766_29	5.41909	5.55377	5.54696	5.52762	5.41909	2
MIMAT0022717	hsa_mir_873_20	4.75577	4.75385	4.83422	4.77774	4.75385	1
MIMAT0022719	hsa-miR-1285-1-P	4.90601	4.59118	4.55764	4.8224	4.55764	0
MIMAT0022720	hsa-miR-1304-P	4.88108	5.00013	4.8198	4.89552	4.8198	1
MIMAT0022721	hsa_mir_1247_74	5.77341	5.83759	5.82123	5.74656	5.74656	2
MIMAT0022723	hsa-miR-548h4-P	4.92238	4.58009	4.68569	4.73291	4.58009	0
MIMAT0022723|MIMAT0018446	hsa_mir_548o_2_1	4.60175	4.69427	4.53755	4.4252	4.4252	0
MIMAT0022724	hsa_mir_1277_1	4.3769	4.45233	4.45233	4.55527	4.3769	0
MIMAT0022725	hsa_mir_1255b_2_11	4.77797	4.6001	4.44606	4.9939	4.44606	0
MIMAT0022726	hsa-miR-1306-P	11.6064	13.4927	13.555	12.209	11.6064	3
MIMAT0022727	hsa_mir_1307_21	7.38539	6.85477	6.66888	9.30511	6.66888	3
MIMAT0022731	hsa_mir_3184_30	9.13693	9.69237	9.96799	9.29197	9.13693	3
MIMAT0022731	hsa-miR-423-5p-AS	11.0968	12.3553	12.8075	11.9801	11.0968	3
MIMAT0022732	hsa_mir_3190_16	6.04675	5.98587	6.41587	5.95164	5.95164	3
MIMAT0022732	hsa_mir_3191_8	5.92428	5.99202	5.99585	6.06659	5.92428	3
MIMAT0022736	hsa_mir_642a_31	7.89691	8.74778	8.84569	8.62588	7.89691	3
MIMAT0022736	hsa_mir_642b_9	9.17594	9.47181	9.6127	9.11532	9.11532	3
MIMAT0022737	hsa_mir_550a_3_35	4.99852	5.00216	5.05071	4.9987	4.99852	1
MIMAT0022737	hsa_mir_550b_2_1	5.25806	5.08999	5.23637	5.0706	5.0706	1
MIMAT0022741	hsa_mir_3529_11	4.98342	4.92946	4.93144	5.0471	4.92946	1
MIMAT0022741	hsa_mir_7_1_1	5.22017	5.28343	5.06211	5.16349	5.06211	1
MIMAT0022741	hsa_mir_7_2_1	6.05328	6.35881	6.58882	6.16891	6.05328	3
MIMAT0022741	hsa-mir-7-3-AS	4.35362	4.48717	4.51367	4.45114	4.35362	0
MIMAT0022837	hsa_mir_299_1	4.72231	4.57017	4.47097	4.62347	4.47097	0
MIMAT0022838	hsa_mir_1185_1_23	5.26947	5.37605	5.35322	5.3236	5.26947	2
MIMAT0022839	hsa_mir_3190_19	5.92039	5.91791	6.14587	6.00376	5.91791	3
MIMAT0022839	hsa_mir_3191_1	5.59838	5.69945	5.67439	5.62726	5.59838	2
MIMAT0022839|MIMAT0015073	hsa_mir_3191_10	5.20006	5.44944	5.55106	5.43443	5.20006	2
MIMAT0022842	hsa_mir_98_63	5.22776	5.23865	5.21894	5.15503	5.15503	2
MIMAT0022844	hsa_mir_216a_51	5.08745	4.95261	5.00359	5.00677	4.95261	1
MIMAT0022924	hsa_mir_495_13	4.76362	4.80445	4.82849	4.90792	4.76362	1
MIMAT0022925	hsa_mir_503_13	5.41391	5.61003	5.20859	5.33764	5.20859	2
MIMAT0022929	hsa_mir_758_13	4.82739	4.88625	5.16772	4.77492	4.77492	1
MIMAT0022938	hsa-miR-937-P	5.74552	5.73427	5.63992	5.64509	5.63992	2
MIMAT0022939	hsa-miR-939-P	10.6084	11.277	11.617	11.1865	10.6084	3
MIMAT0022940	hsa_mir_1178_16	5.69773	5.72386	5.6942	5.7301	5.6942	2
MIMAT0022941	hsa-miR-1227-P	5.85403	5.69904	5.72553	5.78735	5.69904	2
MIMAT0022943	hsa_mir_1233_1_4	5.54387	5.42728	5.59997	5.34568	5.34568	2
MIMAT0022946	hsa_mir_1237_42	7.39858	7.48678	7.4947	7.24024	7.24024	3
MIMAT0022948	hsa-miR-1292-P	12.7306	13.4345	13.6034	13.1088	12.7306	3
MIMAT0022966	hsa_mir_3617_14	5.44276	5.46979	5.44083	5.37361	5.37361	2
MIMAT0022967	hsa_mir_3620_15	7.29922	6.91937	6.64596	7.29338	6.64596	3
MIMAT0022970	hsa_mir_3927_5	4.47635	4.58775	4.51574	4.56727	4.47635	0
MIMAT0022970|MIMAT0018202	hsa_mir_3927_8	4.40022	4.48723	4.4555	4.37946	4.37946	0
MIMAT0022975	hsa_mir_3934_48	5.55023	5.30598	5.25958	5.4163	5.25958	2
MIMAT0022977	hsa_mir_4632_9	7.56931	7.92089	7.94992	7.81625	7.56931	3
MIMAT0025179	hsa_mir_30e_31	5.5656	5.61698	5.57666	5.52593	5.52593	2
MIMAT0026473|MIMAT0000094	hsa_mir_95_15	4.88463	4.86126	4.9094	4.77393	4.77393	1
MIMAT0026475	hsa_mir_210_7	9.09065	9.56609	9.39528	9.18309	9.09065	3
MIMAT0026476	hsa_mir_215_50	4.45502	4.53057	4.63835	4.5453	4.45502	0
MIMAT0026477	hsa_mir_128_1_2	5.2271	5.04078	4.97118	5.15076	4.97118	1
MIMAT0026478	hsa_mir_133a_1_14	5.46299	5.7107	5.34034	5.37497	5.34034	2
MIMAT0026478	hsa_mir_133a_2_15	5.40382	5.60165	5.31773	5.23288	5.23288	2
MIMAT0026479	hsa-mir-152-P	7.69815	7.03243	7.36207	8.04241	7.03243	3
MIMAT0026479|MIMAT0000438	hsa_mir_152_15	4.98246	5.07241	4.99417	4.96868	4.96868	1
MIMAT0026481	hsa_mir_134_19	5.75717	5.80476	5.67532	5.65386	5.65386	2
MIMAT0026483	hsa_mir_370_1	5.52758	5.5767	5.68073	5.7497	5.52758	2
MIMAT0026483|MIMAT0000722	hsa_mir_370_12	5.87158	6.05707	6.45055	6.18674	5.87158	3
MIMAT0026484	hsa_mir_372_1	4.61532	4.73517	4.9046	4.82777	4.61532	0
MIMAT0026484|MIMAT0000724	hsa_mir_372_6	4.74206	4.72959	4.74968	4.79603	4.72959	1
MIMAT0026485	hsa_mir_383_10	4.74902	4.84804	4.7179	4.68303	4.68303	0
MIMAT0026486	hsa-mir-328-P	5.53545	5.3859	5.04753	5.32018	5.04753	1
MIMAT0026554	hsa_mir_433_2	4.70558	4.71493	4.76466	4.61121	4.61121	0
MIMAT0026555	hsa_mir_329_1_11	4.48124	4.43626	4.53725	4.48039	4.43626	0
MIMAT0026558|MIMAT0002171	hsa_mir_410_11	4.75865	4.98292	4.71509	4.65159	4.65159	0
MIMAT0026559	hsa_mir_487a_8	5.12695	5.1883	5.08111	5.44169	5.08111	2
MIMAT0026605	hsa_mir_489_12	4.93025	4.68933	4.94992	4.83421	4.68933	0
MIMAT0026606	hsa_mir_511_1_32	4.65617	4.6135	4.58558	4.48959	4.48959	0
MIMAT0026608	hsa-mir-181d-P	4.73524	4.78726	4.63484	4.59513	4.59513	0
MIMAT0026612	hsa-mir-504-P	5.33124	5.57276	5.42771	5.50421	5.33124	2
MIMAT0026613	hsa_mir_510_14	4.59165	4.70406	4.59069	4.75457	4.59069	0
MIMAT0026614	hsa_mir_487b_11	5.46195	5.74994	5.24468	5.40615	5.24468	2
MIMAT0026617	hsa_mir_580_17	4.40029	4.45911	4.43197	4.41451	4.40029	0
MIMAT0026618|MIMAT0003250	hsa_mir_585_23	4.5261	4.52548	4.34193	4.43111	4.34193	0
MIMAT0026619	hsa_mir_597_38	5.25086	4.93939	4.92987	5.04719	4.92987	1
MIMAT0026620	hsa_mir_598_3	5.90417	5.86177	5.83044	5.88083	5.83044	2
MIMAT0026620|MIMAT0003266	hsa_mir_598_23	5.82482	5.85753	5.62397	5.57247	5.57247	2
MIMAT0026621	hsa_mir_605_29	4.95466	5.23097	5.3914	5.13875	4.95466	1
MIMAT0026622	hsa-mir-619-P	7.59727	6.98481	6.90315	7.27269	6.90315	3
MIMAT0026623	hsa_mir_627_50	5.16831	5.34691	5.47893	5.12807	5.12807	2
MIMAT0026624	hsa_mir_651_45	4.84857	4.68301	4.63849	4.76442	4.63849	0
MIMAT0026625	hsa_mir_653_18	4.73919	4.75347	4.8522	4.72087	4.72087	1
MIMAT0026626	hsa_mir_655_20	4.89104	4.9518	5.02047	4.92313	4.89104	1
MIMAT0026627	hsa_mir_656_3	5.0028	4.915	4.85653	4.90497	4.85653	1
MIMAT0026636	hsa_mir_668_5	5.44118	5.44482	5.41895	5.43702	5.41895	2
MIMAT0026637	hsa_mir_1296_42	5.5183	5.16847	4.74234	5.44013	4.74234	1
MIMAT0026638	hsa_mir_1468_20	4.43959	4.43781	4.65895	4.37337	4.37337	0
MIMAT0026639	hsa-miR-1301-P	5.2612	5.38741	5.23536	5.29224	5.23536	2
MIMAT0026639|MIMAT0005797	hsa_mir_1301_13	4.87385	4.84853	4.99249	4.88426	4.84853	1
MIMAT0026640	hsa_mir_670_42	5.10234	5.10896	5.2066	5.05188	5.05188	1
MIMAT0026641	hsa_mir_1298_65	4.61396	4.41106	4.38788	4.4348	4.38788	0
MIMAT0026717	hsa_mir_891a_14	4.66854	4.68989	4.53111	4.56079	4.53111	0
MIMAT0026718	hsa_mir_874_3	6.31563	6.48993	6.3447	6.18463	6.18463	3
MIMAT0026719	hsa_mir_889_6	4.84387	4.94663	5.15308	4.80812	4.80812	1
MIMAT0026720	hsa-miR-887-P	5.12249	5.34989	5.49984	5.4554	5.12249	2
MIMAT0026721	hsa_mir_216b_23	4.90495	4.89424	4.99091	4.91377	4.89424	1
MIMAT0026734	hsa_mir_942_26	5.22341	5.23102	5.20631	5.28906	5.20631	2
MIMAT0026737	hsa_mir_548j_61	4.64362	4.82679	4.86085	4.64837	4.64362	0
MIMAT0026738	hsa_mir_1287_21	5.18601	5.13688	5.4185	5.24625	5.13688	2
MIMAT0026740	hsa_mir_1250_56	5.11924	5.30817	5.2054	5.09371	5.09371	2
MIMAT0026741	hsa_mir_1251_14	6.533	7.08083	7.35339	7.0415	6.533	3
MIMAT0026742	hsa_mir_1266_25	4.97933	5.11457	5.08718	5.05143	4.97933	1
MIMAT0026743	hsa_mir_1288_2	5.19445	4.98376	4.92861	4.97179	4.92861	1
MIMAT0026743|MIMAT0005942	hsa_mir_1288_14	5.46834	5.31704	5.28807	5.33421	5.28807	2
MIMAT0026744	hsa_mir_1252_17	4.73734	4.70786	4.70715	4.65669	4.65669	0
MIMAT0026749	hsa_mir_513b_34	4.38932	4.40652	4.38889	4.3701	4.3701	0
MIMAT0026916	hsa-mir-1908-P	10.254	10.914	10.8827	10.4903	10.254	3
MIMAT0026917	hsa_mir_1910_21	5.18899	4.97821	5.1165	5.16512	4.97821	1
MIMAT0026921	hsa_mir_2276_6	11.21	12.4378	12.9583	12.2349	11.21	3
MIMAT0027026	hsa_mir_3151_17	6.19253	6.41343	6.58069	6.1963	6.19253	3
MIMAT0027027	hsa_mir_3192_33	7.38411	8.15845	8.24882	7.63408	7.38411	3
MIMAT0027032	hsa_mir_500b_27	5.24445	5.28469	5.11509	5.11109	5.11109	2
MIMAT0027037|MIMAT0018205	hsa_mir_3928_2	4.72979	4.7485	4.59831	4.64669	4.59831	0
MIMAT0029862	hsa_mir_129_2_24	4.74898	4.61602	4.87857	4.85439	4.61602	0
MIMAT0029863	hsa_mir_129_2_1	4.9992	5.05235	5.03172	5.15331	4.9992	1
MIMAT0029893	hsa_mir_219_1_20	5.10694	5.08795	5.28607	5.19434	5.08795	2
MIMAT0029894	hsa_mir_126_26	4.9431	4.80064	4.96201	4.93868	4.80064	1
MIMAT0031074	hsa_mir_450a_2_29	4.52977	4.69169	4.5708	4.60359	4.52977	0
MIMAT0031402	hsa_mir_142_22	5.27225	5.30763	5.30758	5.16509	5.16509	2
MIMAT0031404	hsa_mir_497_40	5.57585	6.36875	6.13865	5.90042	5.57585	2
MIMAT0031893	hsa_mir_181b_2_26	5.78446	5.19468	4.70832	5.54242	4.70832	0
MIMAT0032026	hsa-miR-301b-P	7.12193	7.46667	6.57275	7.37119	6.57275	3
MIMAT0032026|MIMAT0004958	hsa_mir_301b_10	4.34347	4.41428	4.62844	4.43654	4.34347	0
MIMAT0032029	hsa_mir_1249_3	6.94718	7.21581	7.13023	7.00317	6.94718	3
MIMAT0032110	hsa_mir_3653_11	9.4398	9.85909	10.5212	10.4134	9.4398	3
MIMAT0032116|MIMAT0019019	hsa_mir_4485_7	16.4014	15.953	15.5435	16.5388	15.5435	3

## Sheet: targets
Mature	Symbol_Targets	RefseqID	miRWalk	Microt4	miRanda	mirbridge	miRDB	miRMap	miRNAMap	Pictar2	PITA	RNA22	RNAhybrid	Targetscan	SUM_Target	Experimental_References (PMID)	Methods	score_Targets
MIMAT0004481	hsa-let-7a-3p	NM_001270433|NM_001270434|NM_004642	0	0	1	0	0	1	0	0	0	0	1	1	4	23313552	IP	3
MIMAT0004482	hsa-let-7b-3p	NM_001270433|NM_001270434|NM_004642	0	0	1	0	0	1	0	0	0	0	1	1	4	23313552	IP	3
MIMAT0004486	hsa-let-7f-1-3p	NM_001270433|NM_001270434|NM_004642	0	0	1	0	0	1	0	0	0	0	1	1	4	23313552	IP	3
MIMAT0000416	hsa-miR-1-3p	NM_001270433|NM_001270434|NM_004642	0	0	0	0	0	0	0	0	0	0	1	0	1	25263593	RPF|RS RPF|RPF|RPF	3
MIMAT0004512	hsa-miR-100-3p	NM_001270433|NM_001270434|NM_004642	0	0	0	0	0	1	0	1	0	0	1	1	4	23313552	IP	3
MIMAT0000099	hsa-miR-101-3p	NM_004642	0	0	0	0	0	0	0	0	0	1	1	0	2	21572407	IP	3
MIMAT0000102	hsa-miR-105-5p	NM_004642	1	1	1	0	1	1	0	0	1	0	1	1	8	23313552	IP	3
MIMAT0000680	hsa-miR-106b-5p	NM_004642	0	0	0	0	0	1	0	0	1	1	1	0	4	21572407	IP	3
MIMAT0005795	hsa-miR-1323	NM_004642	1	0	0	0	0	1	0	0	1	0	1	1	5	27292025	PAR-CLIP	3
MIMAT0000431	hsa-miR-140-5p	NM_004642	1	0	0	0	0	1	0	0	1	1	1	0	5	22291592|22100165	IP|IP	3
MIMAT0000251	hsa-miR-147a	NM_004642	0	0	0	0	0	0	0	0	1	0	1	0	2	24454732	MA	3
MIMAT0004518	hsa-miR-16-2-3p	NM_001270433|NM_001270434|NM_004642	0	0	0	0	0	1	0	0	0	0	1	1	3	27292025	PAR-CLIP	3
MIMAT0000070	hsa-miR-17-5p	NM_004642	0	0	0	0	0	1	0	0	1	0	1	0	3	21572407	IP	3
MIMAT0004614	hsa-miR-193a-5p	NM_004642	0	0	0	0	0	0	0	0	1	0	1	0	2	24038734	IP	3
MIMAT0004615	hsa-miR-195-3p	NM_001270433|NM_001270434|NM_004642	0	0	0	0	0	1	0	0	0	0	1	1	3	27292025	PAR-CLIP	3
MIMAT0000075	hsa-miR-20a-5p	NM_004642	0	0	0	0	0	1	0	0	1	0	1	0	3	21572407	IP	3
MIMAT0000076	hsa-miR-21-5p	NM_004642	1	1	1	0	1	1	0	0	1	0	1	1	8	21328460 |24906430|24906430|24374217|22100165|24398324|24038734	Luciferase reporter assay//qRT-PCR//Western blot//Reporter assay|IP|IP|IP|IP|IP|IP	3
MIMAT0000269	hsa-miR-212-3p	NM_004642	1	1	0	0	0	1	0	0	1	0	1	0	5	24906430	IP	3
MIMAT0000278	hsa-miR-221-3p	NM_004642	1	0	0	0	0	0	0	0	0	1	1	0	3	24389009|24906430|24038734	IP|IP|IP	3
MIMAT0000418	hsa-miR-23b-3p	NM_001270433|NM_001270434|NM_004642	0	0	0	0	0	0	0	0	0	0	1	0	1	23580553	RS	3
MIMAT0000088	hsa-miR-30a-3p	NM_001270433|NM_001270434|NM_004642	0	0	0	0	0	0	0	0	0	0	1	0	1	23592263	IP	3
MIMAT0000693	hsa-miR-30e-3p	NM_001270433|NM_001270434|NM_004642	0	0	0	0	0	0	0	0	0	0	1	0	1	23592263	IP	3
MIMAT0000091	hsa-miR-33a-5p	NM_004642	1	1	0	0	0	1	0	0	1	0	1	0	5	24389009	IP	3
MIMAT0002817	hsa-miR-495-3p	NM_004642	1	1	0	0	0	1	0	0	1	0	1	1	6	24389009	IP	3
MIMAT0021039	hsa-miR-5008-5p	NM_001270433|NM_001270434|NM_004642	0	0	0	0	0	0	0	0	0	0	1	0	1	23824327	IP	3
MIMAT0019079	hsa-miR-548an	NM_004642	0	1	0	0	0	0	0	0	0	0	1	0	2	23824327	IP	3
MIMAT0005919	hsa-miR-548o-3p	NM_004642	1	0	0	0	0	1	0	0	1	0	1	1	5	27292025	PAR-CLIP	3
MIMAT0003225	hsa-miR-561-3p	NM_001270433|NM_001270434|NM_004642	0	0	0	0	0	0	0	0	0	0	1	0	1	23824327	IP	3
MIMAT0003260	hsa-miR-592	NM_001270433|NM_001270434|NM_004642	1	0	0	0	0	0	0	0	0	0	1	0	2	27292025	PAR-CLIP	3
MIMAT0003295	hsa-miR-626	NM_004642	0	1	0	0	0	1	0	0	1	0	1	1	5	27292025	PAR-CLIP	3
MIMAT0027653	hsa-miR-6876-3p	NM_001270433|NM_001270434|NM_004642	0	0	0	0	0	0	0	0	0	0	1	1	2	27292025	PAR-CLIP	3
MIMAT0000093	hsa-miR-93-5p	NM_004642	1	0	0	0	0	1	0	0	1	0	1	0	4	21572407	IP	3
MIMAT0000104	hsa-miR-107															24906430	IP	2
MIMAT0005828	hsa-miR-1183	NM_004642	1	1	1	0	0	1	0	0	1	1	1	1	8			2
MIMAT0005904	hsa-miR-1253	NM_004642	1	1	1	0	1	1	0	0	1	0	1	1	8			2
MIMAT0005909	hsa-miR-1258	NM_004642	0	1	0	0	0	1	0	0	1	1	1	1	6			2
MIMAT0005886	hsa-miR-1297	NM_004642	1	1	1	0	0	1	0	1	1	0	1	1	8			2
MIMAT0004680	hsa-miR-130b-5p	NM_004642	0	1	1	0	0	1	0	1	0	0	1	1	6			2
MIMAT0000250	hsa-miR-139-5p	NM_004642	1	0	1	0	1	1	0	0	1	0	1	1	7			2
MIMAT0000435	hsa-miR-143-3p	NM_004642	1	1	1	0	0	1	0	0	1	1	1	1	8			2
MIMAT0000417	hsa-miR-15b-5p															24906430	IP	2
MIMAT0000069	hsa-miR-16-5p															24906430	IP	2
MIMAT0004558	hsa-miR-181a-2-3p															23824327	IP	2
MIMAT0000261	hsa-miR-183-5p	NM_004642	1	1	0	0	0	1	0	0	1	0	1	1	6			2
MIMAT0002891	hsa-miR-18a-3p															23622248	CLASH	2
MIMAT0000461	hsa-miR-195-5p															24906430	IP	2
MIMAT0009448	hsa-miR-1973	NM_004642	0	0	1	0	1	1	0	0	0	1	1	1	6			2
MIMAT0019814	hsa-miR-203b-3p	NM_004642	1	1	1	0	0	1	0	0	0	0	1	1	6			2
MIMAT0009978	hsa-miR-2053	NM_004642	1	1	1	0	0	1	0	0	0	0	1	1	6			2
MIMAT0000082	hsa-miR-26a-5p	NM_004642	1	1	1	0	1	1	0	1	1	0	1	1	9			2
MIMAT0000083	hsa-miR-26b-5p	NM_004642	1	1	1	0	1	1	0	1	1	0	1	1	9			2
MIMAT0004903	hsa-miR-300	NM_004642	1	1	0	0	0	1	0	0	1	1	1	1	7			2
MIMAT0015057	hsa-miR-3180-5p	NM_004642	1	1	1	0	1	1	0	0	0	0	1	1	7			2
MIMAT0015062	hsa-miR-3182	NM_004642	1	1	1	0	1	1	0	0	0	0	1	1	7			2
MIMAT0019216	hsa-miR-3187-5p	NM_004642	1	0	1	0	1	1	0	0	0	0	1	1	6			2
MIMAT0017991	hsa-miR-3613-3p	NM_004642	1	1	1	0	1	1	0	0	0	0	1	1	7			2
MIMAT0018443	hsa-miR-374c-5p	NM_004642	1	1	1	0	0	1	0	0	0	0	1	1	6			2
MIMAT0000736	hsa-miR-381-3p	NM_004642	1	1	0	0	0	1	0	0	1	1	1	1	7			2
MIMAT0018188	hsa-miR-3914	NM_004642	1	1	1	0	0	1	0	0	0	0	1	1	6			2
MIMAT0001625	hsa-miR-431-5p	NM_004642	1	0	0	0	0	1	0	0	1	1	1	1	6			2
MIMAT0002814	hsa-miR-432-5p	NM_004642	1	1	1	0	0	1	0	0	1	1	1	1	8			2
MIMAT0018941	hsa-miR-4426	NM_004642	1	1	1	0	0	1	0	0	0	0	1	1	6			2
MIMAT0018961	hsa-miR-4443	NM_004642	1	1	1	0	0	1	0	0	0	0	1	1	6			2
MIMAT0018988	hsa-miR-4464	NM_004642	1	1	1	0	0	1	0	0	0	0	1	1	6			2
MIMAT0018992	hsa-miR-4465	NM_004642	0	1	1	0	1	1	0	1	0	0	1	1	7			2
MIMAT0018997	hsa-miR-4470	NM_004642	1	1	1	0	0	1	0	0	0	0	1	1	6			2
MIMAT0019039	hsa-miR-4503	NM_004642	1	1	1	0	1	1	0	0	0	0	1	1	7			2
MIMAT0001636	hsa-miR-452-3p	NM_004642	1	1	1	0	0	1	0	0	0	1	1	1	7			2
MIMAT0019727	hsa-miR-4659a-3p	NM_004642	1	1	1	0	1	1	0	0	0	0	1	1	7			2
MIMAT0019734	hsa-miR-4659b-3p	NM_004642	1	1	1	0	1	1	0	0	0	0	1	1	7			2
MIMAT0019736	hsa-miR-4662b	NM_004642	1	1	1	0	1	1	0	0	0	0	1	1	7			2
MIMAT0019746	hsa-miR-4668-3p	NM_004642	1	1	1	0	0	1	0	0	0	0	1	1	6			2
MIMAT0019751	hsa-miR-4670-3p	NM_004642	1	1	1	0	0	1	0	0	0	0	1	1	6			2
MIMAT0019794	hsa-miR-4699-5p	NM_004642	1	1	1	0	0	1	0	0	0	0	1	1	6			2
MIMAT0019834	hsa-miR-4720-3p	NM_004642	1	1	1	0	1	1	0	0	0	0	1	1	7			2
MIMAT0019873	hsa-miR-4742-3p	NM_004642	1	1	1	0	1	1	0	0	0	0	1	1	7			2
MIMAT0019884	hsa-miR-4748	NM_004642	1	1	1	0	0	1	0	0	0	0	1	1	6			2
MIMAT0019956	hsa-miR-4787-5p	NM_004642	0	1	1	0	1	1	0	0	0	0	1	1	6			2
MIMAT0002804	hsa-miR-488-5p	NM_004642	0	1	0	0	0	1	0	1	1	0	1	1	6			2
MIMAT0002806	hsa-miR-490-3p	NM_004642	0	1	1	0	1	1	0	0	1	0	1	1	7			2
MIMAT0004772	hsa-miR-499a-3p	NM_004642	0	1	0	0	0	1	0	1	1	0	1	1	6			2
MIMAT0004773	hsa-miR-500a-5p	NM_004642	0	1	1	0	0	1	0	0	1	0	1	1	6			2
MIMAT0005789	hsa-miR-513c-5p	NM_004642	1	1	0	0	0	1	0	0	1	1	1	1	7			2
MIMAT0002833	hsa-miR-520a-5p	NM_004642	0	1	0	0	0	1	0	1	1	0	1	1	6			2
MIMAT0002855	hsa-miR-520d-5p	NM_004642	1	1	1	0	1	1	0	0	1	0	1	1	8			2
MIMAT0002849	hsa-miR-524-5p	NM_004642	1	1	1	0	1	1	0	0	1	0	1	1	8			2
MIMAT0018447	hsa-miR-548aa	NM_004642	1	1	1	0	0	1	0	0	0	0	1	1	6			2
MIMAT0018938	hsa-miR-548ac	NM_004642	1	1	1	0	0	1	0	0	0	0	1	1	6			2
MIMAT0021038	hsa-miR-548ap-3p	NM_004642	1	1	1	0	0	1	0	0	0	0	1	1	6			2
MIMAT0022471	hsa-miR-548aw	NM_004642	0	1	1	0	1	1	0	0	0	0	1	1	6			2
MIMAT0003285	hsa-miR-548c-3p	NM_004642	1	1	0	0	0	1	0	0	1	0	1	1	6			2
MIMAT0003323	hsa-miR-548d-3p	NM_004642	1	1	1	0	0	1	0	0	1	0	1	1	7			2
MIMAT0005912	hsa-miR-548g-3p	NM_004642	1	0	1	0	0	1	0	0	1	0	1	1	6			2
MIMAT0005934	hsa-miR-548p	NM_004642	1	1	1	0	0	1	0	0	1	0	1	1	7			2
MIMAT0022730	hsa-miR-548t-3p	NM_004642	1	1	1	0	0	1	0	0	0	0	1	1	6			2
MIMAT0022270	hsa-miR-5579-3p	NM_004642	1	1	1	0	0	1	0	0	0	0	1	1	6			2
MIMAT0003234	hsa-miR-569	NM_004642	1	1	1	0	1	1	0	0	1	0	1	1	8			2
MIMAT0003235	hsa-miR-570-3p	NM_004642	0	1	1	0	1	1	0	0	1	0	1	1	7			2
MIMAT0003247	hsa-miR-582-5p	NM_004642	1	0	1	0	0	1	0	0	1	0	1	1	6			2
MIMAT0003258	hsa-miR-590-5p	NM_004642	0	1	1	0	1	1	0	0	1	0	1	1	7			2
MIMAT0003268	hsa-miR-600	NM_004642	1	0	1	0	1	1	0	0	1	0	1	1	7			2
MIMAT0003273	hsa-miR-605-5p	NM_004642	0	1	1	0	0	1	0	0	1	0	1	1	6			2
MIMAT0003274	hsa-miR-606	NM_004642	1	1	1	0	1	1	0	0	1	0	1	1	8			2
MIMAT0003280	hsa-miR-612	NM_004642	1	0	1	0	1	1	0	0	1	1	1	1	8			2
MIMAT0004804	hsa-miR-615-5p	NM_004642	1	1	1	0	0	1	0	0	1	1	1	1	8			2
MIMAT0003291	hsa-miR-622	NM_004642	1	1	0	0	0	1	0	0	1	1	1	0	6			2
MIMAT0003303	hsa-miR-633	NM_004642	1	1	1	0	0	1	0	0	1	0	1	1	7			2
MIMAT0003320	hsa-miR-650	NM_004642	1	1	1	0	0	1	0	0	1	1	1	1	8			2
MIMAT0003331	hsa-miR-655-3p	NM_004642	1	1	1	0	0	1	0	0	1	0	1	1	7			2
MIMAT0022717	hsa-miR-873-3p	NM_004642	0	1	1	0	1	1	0	0	0	0	1	1	6			2
MIMAT0005876	hsa-miR-1285-3p	NM_004642	0	0	1	0	0	1	0	0	1	0	1	1	5			1
MIMAT0005943	hsa-miR-1292-5p	NM_004642	1	0	0	0	0	1	0	0	1	0	1	1	5			1
MIMAT0000426	hsa-miR-132-3p	NM_004642	1	1	0	0	0	1	0	0	1	0	1	0	5			1
MIMAT0000456	hsa-miR-186-5p	NM_004642	1	1	0	0	0	1	0	0	1	0	1	0	5			1
MIMAT0004450	hsa-miR-297	NM_004642	0	1	0	0	0	1	0	0	1	0	1	1	5			1
MIMAT0004901	hsa-miR-298	NM_004642	1	1	0	0	0	1	0	0	1	0	1	0	5			1
MIMAT0004589	hsa-miR-30b-3p	NM_004642	0	1	1	0	0	1	0	0	0	0	1	1	5			1
MIMAT0014998	hsa-miR-3133	NM_004642	0	1	1	0	0	1	0	0	0	0	1	1	5			1
MIMAT0015021	hsa-miR-3148	NM_001270433|NM_001270434|NM_004642	1	0	1	0	0	1	0	0	0	0	1	1	5			1
MIMAT0015022	hsa-miR-3149	NM_001270433|NM_001270434|NM_004642	1	0	1	0	0	1	0	0	0	0	1	1	5			1
MIMAT0000755	hsa-miR-323a-3p	NM_004642	0	1	0	0	0	1	0	0	1	0	1	1	5			1
MIMAT0003301	hsa-miR-33b-5p	NM_004642	1	1	0	0	0	1	0	0	1	0	1	0	5			1
MIMAT0019877	hsa-miR-3591-3p	NM_001270433|NM_001270434|NM_004642	1	0	1	0	0	1	0	0	0	0	1	1	5			1
MIMAT0017985	hsa-miR-3607-3p	NM_004642	1	1	0	0	0	1	0	0	0	1	1	0	5			1
MIMAT0017989	hsa-miR-3612	NM_004642	0	1	1	0	0	1	0	0	0	0	1	1	5			1
MIMAT0018095	hsa-miR-3672	NM_004642	0	0	1	0	1	1	0	0	0	0	1	1	5			1
MIMAT0018114	hsa-miR-3686	NM_004642	1	1	0	0	0	1	0	0	0	0	1	1	5			1
MIMAT0018116	hsa-miR-3688-3p	NM_004642	0	1	1	0	0	1	0	0	0	0	1	1	5			1
MIMAT0018118	hsa-miR-3689a-3p	NM_004642	0	1	1	0	0	1	0	0	0	0	1	1	5			1
MIMAT0018181	hsa-miR-3689b-3p	NM_004642	0	1	1	0	0	1	0	0	0	0	1	1	5			1
MIMAT0019007	hsa-miR-3689c	NM_004642	0	1	1	0	0	1	0	0	0	0	1	1	5			1
MIMAT0019229	hsa-miR-3940-5p	NM_001270433|NM_001270434|NM_004642	1	0	1	0	0	1	0	0	0	0	1	1	5			1
MIMAT0016885	hsa-miR-4255	NM_001270433|NM_001270434|NM_004642	1	0	1	0	0	1	0	0	0	0	1	1	5			1
MIMAT0016860	hsa-miR-4307	NM_001270433|NM_001270434|NM_004642	1	0	1	0	0	1	0	0	0	0	1	1	5			1
MIMAT0016863	hsa-miR-4311	NM_004642	0	1	1	0	0	1	0	0	0	0	1	1	5			1
MIMAT0016926	hsa-miR-4328	NM_004642	0	1	1	0	0	1	0	0	0	0	1	1	5			1
MIMAT0019014	hsa-miR-4480	NM_001270433|NM_001270434|NM_004642	1	0	1	0	0	1	0	0	0	0	1	1	5			1
MIMAT0020959	hsa-miR-4536-3p	NM_004642	0	0	1	0	1	1	0	0	0	0	1	1	5			1
MIMAT0019709	hsa-miR-4647	NM_004642	0	1	1	0	0	1	0	0	0	0	1	1	5			1
MIMAT0019742	hsa-miR-4666a-3p	NM_004642	1	1	0	0	0	1	0	0	0	0	1	1	5			1
MIMAT0019817	hsa-miR-4711-3p	NM_001270433|NM_001270434|NM_004642	1	0	1	0	0	1	0	0	0	0	1	1	5			1
MIMAT0019924	hsa-miR-4770	NM_004642	0	1	1	0	0	1	0	0	0	0	1	1	5			1
MIMAT0019985	hsa-miR-4804-3p	NM_004642	1	1	0	0	0	1	0	0	0	0	1	1	5			1
MIMAT0021017	hsa-miR-4999-5p	NM_004642	1	1	0	0	0	1	0	0	0	0	1	1	5			1
MIMAT0019898	hsa-miR-499b-3p	NM_004642	0	1	0	0	0	1	0	1	0	0	1	1	5			1
MIMAT0002872	hsa-miR-501-5p	NM_004642	1	1	0	0	0	1	0	0	1	0	1	0	5			1
MIMAT0002808	hsa-miR-511-5p	NM_004642	1	0	0	0	0	1	0	0	1	1	1	0	5			1
MIMAT0015087	hsa-miR-514b-5p	NM_004642	1	1	0	0	0	1	0	0	0	0	1	1	5			1
MIMAT0021120	hsa-miR-5189-5p	NM_004642	0	0	1	0	1	1	0	0	0	0	1	1	5			1
MIMAT0002863	hsa-miR-518a-3p	NM_004642	0	1	0	0	0	1	0	0	1	0	1	1	5			1
MIMAT0005457	hsa-miR-518a-5p	NM_004642	1	1	0	0	0	1	0	0	1	0	1	0	5			1
MIMAT0002844	hsa-miR-518b	NM_004642	0	1	0	0	0	1	0	0	1	0	1	1	5			1
MIMAT0002848	hsa-miR-518c-3p	NM_004642	0	1	0	0	0	1	0	0	1	0	1	1	5			1
MIMAT0002864	hsa-miR-518d-3p	NM_004642	0	1	0	0	0	1	0	0	1	0	1	1	5			1
MIMAT0002842	hsa-miR-518f-3p	NM_004642	0	1	0	0	0	1	0	0	1	0	1	1	5			1
MIMAT0002838	hsa-miR-525-5p	NM_004642	0	1	0	0	0	1	0	0	1	0	1	1	5			1
MIMAT0002862	hsa-miR-527	NM_004642	1	1	0	0	0	1	0	0	1	0	1	0	5			1
MIMAT0004920	hsa-miR-541-3p	NM_004642	1	0	0	0	0	1	0	0	1	0	1	1	5			1
MIMAT0022739	hsa-miR-548aj-5p	NM_004642	1	1	0	0	0	1	0	0	0	0	1	1	5			1
MIMAT0022722	hsa-miR-548g-5p	NM_004642	1	1	0	0	0	1	0	0	0	0	1	1	5			1
MIMAT0022723	hsa-miR-548h-3p	NM_004642	0	1	1	0	0	1	0	0	0	0	1	1	5			1
MIMAT0022733	hsa-miR-548x-5p	NM_004642	1	1	0	0	0	1	0	0	0	0	1	1	5			1
MIMAT0018446	hsa-miR-548z	NM_004642	0	1	1	0	0	1	0	0	0	0	1	1	5			1
MIMAT0004794	hsa-miR-551b-5p	NM_004642	0	1	1	0	0	1	0	0	0	0	1	1	5			1
MIMAT0003219	hsa-miR-555	NM_004642	0	1	0	0	0	1	0	0	1	0	1	1	5			1
MIMAT0022479	hsa-miR-5688	NM_004642	1	1	0	0	0	1	0	0	0	0	1	1	5			1
MIMAT0022483	hsa-miR-5691	NM_004642	1	1	0	0	0	1	0	0	0	0	1	1	5			1
MIMAT0022490	hsa-miR-5697	NM_004642	1	1	0	0	0	1	0	0	0	0	1	1	5			1
MIMAT0004796	hsa-miR-576-3p	NM_004642	0	1	0	0	0	1	0	0	1	1	1	0	5			1
MIMAT0023713	hsa-miR-6088	NM_001270433|NM_001270434|NM_004642	1	0	1	0	0	1	0	0	0	0	1	1	5			1
MIMAT0004805	hsa-miR-616-3p	NM_004642	1	1	0	0	0	1	0	0	1	0	1	0	5			1
MIMAT0003313	hsa-miR-643	NM_004642	1	0	0	0	0	1	0	0	1	0	1	1	5			1
MIMAT0003319	hsa-miR-649	NM_004642	1	1	0	0	0	1	0	0	1	0	1	0	5			1
MIMAT0003330	hsa-miR-654-5p	NM_004642	1	0	0	0	0	1	0	0	1	0	1	1	5			1
MIMAT0004554	hsa-miR-7-2-3p	NM_001270433|NM_001270434|NM_004642	1	0	1	0	0	1	0	0	0	0	1	1	5			1
MIMAT0026740	hsa-miR-1250-3p	NM_001270433|NM_001270434|NM_004642	1	0	1	0	0	0	0	0	0	0	1	1	4			1
MIMAT0005791	hsa-miR-1264	NM_004642	1	0	0	0	0	0	0	0	1	1	1	0	4			1
MIMAT0004604	hsa-miR-127-5p	NM_004642	0	0	0	0	0	1	0	0	1	0	1	1	4			1
MIMAT0015090	hsa-miR-1273d	NM_004642	1	1	0	0	0	1	0	0	0	0	1	0	4			1
MIMAT0020601	hsa-miR-1273f	NM_004642	1	1	0	0	0	1	0	0	0	0	1	0	4			1
MIMAT0005930	hsa-miR-1276	NM_004642	0	1	0	0	0	1	0	0	1	0	1	0	4			1
MIMAT0005952	hsa-miR-1321	NM_004642	0	1	0	0	0	1	0	0	1	0	1	0	4			1
MIMAT0004607	hsa-miR-138-1-3p	NM_004642	0	1	0	0	0	1	0	0	0	0	1	1	4			1
MIMAT0026638	hsa-miR-1468-3p	NM_001270433|NM_001270434|NM_004642	1	0	1	0	0	0	0	0	0	0	1	1	4			1
MIMAT0004609	hsa-miR-149-3p	NM_004642	0	1	0	0	0	1	0	0	0	0	1	1	4			1
MIMAT0026480	hsa-miR-153-5p	NM_001270433|NM_001270434|NM_004642	1	0	1	0	0	0	0	0	0	0	1	1	4			1
MIMAT0006767	hsa-miR-1827	NM_004642	0	1	0	0	0	1	0	0	1	0	1	0	4			1
MIMAT0000072	hsa-miR-18a-5p	NM_004642	1	0	0	0	0	0	0	0	1	1	1	0	4			1
MIMAT0001412	hsa-miR-18b-5p	NM_004642	1	0	0	0	0	0	0	0	1	1	1	0	4			1
MIMAT0000460	hsa-miR-194-5p	NM_004642	0	1	0	0	0	1	0	0	1	0	1	0	4			1
MIMAT0000073	hsa-miR-19a-3p	NM_004642	1	0	0	0	0	0	0	0	1	1	1	0	4			1
MIMAT0000074	hsa-miR-19b-3p	NM_004642	1	0	0	0	0	0	0	0	1	1	1	0	4			1
MIMAT0004752	hsa-miR-20b-3p	NM_004642	1	1	0	0	0	1	0	0	0	0	1	0	4			1
MIMAT0004494	hsa-miR-21-3p	NM_001270433|NM_001270434|NM_004642	0	0	1	0	0	1	0	0	0	0	1	1	4			1
MIMAT0000274	hsa-miR-217	NM_004642	0	1	0	0	0	1	0	0	1	0	1	0	4			1
MIMAT0009198	hsa-miR-224-3p	NM_004642	1	1	0	0	0	1	0	0	0	0	1	0	4			1
MIMAT0011775	hsa-miR-2276-3p	NM_004642	0	1	0	0	0	1	0	0	0	1	1	0	4			1
MIMAT0000683	hsa-miR-302a-5p	NM_004642	1	1	0	0	0	1	0	0	0	0	1	0	4			1
MIMAT0015005	hsa-miR-3137	NM_004642	0	1	0	0	0	1	0	0	0	1	1	0	4			1
MIMAT0019213	hsa-miR-3162-3p	NM_001270433|NM_001270434|NM_004642	1	0	0	0	0	1	0	0	0	0	1	1	4			1
MIMAT0015052	hsa-miR-3175	NM_001270433|NM_001270434|NM_004642	0	0	1	0	0	1	0	0	0	0	1	1	4			1
MIMAT0004701	hsa-miR-338-5p	NM_004642	0	0	0	0	0	1	0	0	1	0	1	1	4			1
MIMAT0000686	hsa-miR-34c-5p	NM_004642	0	0	0	0	0	1	0	0	1	1	1	0	4			1
MIMAT0000705	hsa-miR-362-5p	NM_004642	1	1	0	0	0	0	0	0	1	0	1	0	4			1
MIMAT0018078	hsa-miR-3658	NM_001270433|NM_001270434|NM_004642	1	0	1	0	0	0	0	0	0	0	1	1	4			1
MIMAT0018083	hsa-miR-3662	NM_004642	0	1	0	0	0	1	0	0	0	0	1	1	4			1
MIMAT0018165	hsa-miR-3714	NM_001270433|NM_001270434|NM_004642	1	0	1	0	0	0	0	0	0	0	1	1	4			1
MIMAT0004688	hsa-miR-374a-3p	NM_004642	0	1	0	0	0	1	0	0	0	0	1	1	4			1
MIMAT0000727	hsa-miR-374a-5p	NM_004642	1	1	0	0	0	0	0	0	1	0	1	0	4			1
MIMAT0018200	hsa-miR-3925-5p	NM_004642	1	1	0	0	0	1	0	0	0	0	1	0	4			1
MIMAT0019230	hsa-miR-3942-3p	NM_004642	1	1	0	0	0	1	0	0	0	0	1	0	4			1
MIMAT0018987	hsa-miR-4463	NM_004642	1	1	0	0	0	1	0	0	0	0	1	0	4			1
MIMAT0018998	hsa-miR-4471	NM_001270433|NM_001270434|NM_004642	1	0	0	0	0	1	0	0	0	0	1	1	4			1
MIMAT0019035	hsa-miR-4499	NM_004642	1	1	0	0	0	1	0	0	0	0	1	0	4			1
MIMAT0003327	hsa-miR-449b-5p	NM_004642	0	0	0	0	0	1	0	0	1	1	1	0	4			1
MIMAT0019044	hsa-miR-4507	NM_001270433|NM_001270434|NM_004642	0	0	1	0	0	1	0	0	0	0	1	1	4			1
MIMAT0019082	hsa-miR-4539	NM_001270433|NM_001270434|NM_004642	1	0	0	0	0	1	0	0	0	0	1	1	4			1
MIMAT0019732	hsa-miR-4662a-3p	NM_004642	0	1	0	0	0	1	0	0	0	0	1	1	4			1
MIMAT0019787	hsa-miR-4694-3p	NM_004642	1	1	0	0	0	1	0	0	0	0	1	0	4			1
MIMAT0019793	hsa-miR-4698	NM_004642	1	1	0	0	0	1	0	0	0	0	1	0	4			1
MIMAT0019849	hsa-miR-4728-5p	NM_001270433|NM_001270434|NM_004642	1	0	0	0	0	1	0	0	0	0	1	1	4			1
MIMAT0019867	hsa-miR-4738-3p	NM_001270433|NM_001270434|NM_004642	0	0	1	0	0	1	0	0	0	0	1	1	4			1
MIMAT0019928	hsa-miR-4773	NM_004642	1	1	0	0	0	1	0	0	0	0	1	0	4			1
MIMAT0016925	hsa-miR-500b-5p	NM_004642	1	1	0	0	0	1	0	0	0	0	1	0	4			1
MIMAT0002873	hsa-miR-502-5p	NM_004642	0	1	0	0	0	1	0	0	1	0	1	0	4			1
MIMAT0002857	hsa-miR-517b-3p	NM_004642	1	0	0	0	0	0	0	0	1	1	1	0	4			1
MIMAT0002869	hsa-miR-519a-3p	NM_004642	1	0	0	0	0	0	0	0	1	1	1	0	4			1
MIMAT0002837	hsa-miR-519b-3p	NM_004642	1	0	0	0	0	0	0	0	1	1	1	0	4			1
MIMAT0002868	hsa-miR-522-3p	NM_004642	0	1	0	0	0	1	0	0	1	0	1	0	4			1
MIMAT0018946	hsa-miR-548ad	NM_001270433|NM_001270434|NM_004642	0	0	1	0	0	1	0	0	0	0	1	1	4			1
MIMAT0018990	hsa-miR-548aj-3p	NM_004642	1	1	0	0	0	1	0	0	0	0	1	0	4			1
MIMAT0022268	hsa-miR-548as-3p	NM_004642	1	1	0	0	0	1	0	0	0	0	1	0	4			1
MIMAT0022278	hsa-miR-548at-3p	NM_004642	1	1	0	0	0	1	0	0	0	0	1	0	4			1
MIMAT0022292	hsa-miR-548au-3p	NM_001270433|NM_001270434|NM_004642	0	0	1	0	0	1	0	0	0	0	1	1	4			1
MIMAT0003254	hsa-miR-548b-3p	NM_004642	1	0	0	0	0	1	0	0	1	0	1	0	4			1
MIMAT0015081	hsa-miR-548x-3p	NM_004642	1	1	0	0	0	1	0	0	0	0	1	0	4			1
MIMAT0004793	hsa-miR-556-3p	NM_004642	0	0	0	0	0	1	0	0	1	0	1	1	4			1
MIMAT0022706	hsa-miR-561-5p	NM_004642	0	1	1	0	0	0	0	0	0	0	1	1	4			1
MIMAT0003232	hsa-miR-568	NM_004642	1	0	0	0	0	1	0	0	1	0	1	0	4			1
MIMAT0003244	hsa-miR-579-3p	NM_004642	0	1	0	0	0	1	0	0	1	0	1	0	4			1
MIMAT0003248	hsa-miR-583	NM_004642	0	1	0	0	0	1	0	0	1	0	1	0	4			1
MIMAT0022708	hsa-miR-584-3p	NM_001270433|NM_001270434|NM_004642	0	0	1	0	0	1	0	0	0	0	1	1	4			1
MIMAT0003256	hsa-miR-589-3p	NM_004642	1	1	0	0	0	1	0	0	0	0	1	0	4			1
MIMAT0003263	hsa-miR-595	NM_004642	0	0	0	0	0	1	0	0	1	1	1	0	4			1
MIMAT0003275	hsa-miR-607	NM_004642	1	0	0	0	0	1	0	0	1	0	1	0	4			1
MIMAT0026623	hsa-miR-627-3p	NM_001270433|NM_001270434|NM_004642	1	0	1	0	0	0	0	0	0	0	1	1	4			1
MIMAT0025459	hsa-miR-6501-3p	NM_001270433|NM_001270434|NM_004642	0	0	0	0	0	1	0	1	0	0	1	1	4			1
MIMAT0025486	hsa-miR-6515-5p	NM_001270433|NM_001270434|NM_004642	1	0	0	0	0	1	0	0	0	0	1	1	4			1
MIMAT0025852	hsa-miR-6721-5p	NM_001270433|NM_001270434|NM_004642	1	0	0	0	0	1	0	0	0	0	1	1	4			1
MIMAT0006790	hsa-miR-675-3p	NM_004642	0	1	0	0	0	1	0	0	0	0	1	1	4			1
MIMAT0027620	hsa-miR-6769b-5p	NM_001270433|NM_001270434|NM_004642	1	0	1	0	0	0	0	0	0	0	1	1	4			1
MIMAT0027622	hsa-miR-6860	NM_001270433|NM_001270434|NM_004642	1	0	1	0	0	0	0	0	0	0	1	1	4			1
MIMAT0027642	hsa-miR-6871-5p	NM_001270433|NM_001270434|NM_004642	1	0	1	0	0	0	0	0	0	0	1	1	4			1
MIMAT0004553	hsa-miR-7-1-3p	NM_001270433|NM_001270434|NM_004642	0	0	1	0	0	1	0	0	0	0	1	1	4			1
MIMAT0028109	hsa-miR-7106-5p	NM_001270433|NM_001270434|NM_004642	1	0	1	0	0	0	0	0	0	0	1	1	4			1
MIMAT0028217	hsa-miR-7153-3p	NM_001270433|NM_001270434|NM_004642	1	0	1	0	0	0	0	0	0	0	1	1	4			1
MIMAT0003945	hsa-miR-765	NM_004642	0	1	0	0	0	1	0	0	1	0	1	0	4			1
MIMAT0022714	hsa-miR-766-5p	NM_001270433|NM_001270434|NM_004642	0	0	1	0	0	1	0	0	0	0	1	1	4			1
MIMAT0003882	hsa-miR-767-5p	NM_004642	1	0	0	0	0	0	0	0	1	1	1	0	4			1
MIMAT0030428	hsa-miR-7853-5p	NM_001270433|NM_001270434|NM_004642	1	0	1	0	0	0	0	0	0	0	1	1	4			1
MIMAT0004508	hsa-miR-92a-2-5p	NM_004642	0	0	0	0	0	1	0	0	0	1	1	1	4			1
MIMAT0022939	hsa-miR-939-3p	NM_001270433|NM_001270434|NM_004642	0	0	1	0	0	1	0	0	0	0	1	1	4			1
MIMAT0004985	hsa-miR-942-5p	NM_004642	0	1	0	0	0	1	0	0	1	0	1	0	4			1
MIMAT0026473	hsa-miR-95-5p	NM_001270433|NM_001270434|NM_004642	1	0	1	0	0	0	0	0	0	0	1	1	4			1
MIMAT0022842	hsa-miR-98-3p	NM_001270433|NM_001270434|NM_004642	0	0	1	0	0	1	0	0	0	0	1	1	4			1
MIMAT0004487	hsa-let-7f-2-3p	NM_001270433|NM_001270434|NM_004642	1	0	0	0	0	1	0	0	0	0	1	0	3			1
MIMAT0000103	hsa-miR-106a-5p	NM_004642	0	0	0	0	0	1	0	0	1	0	1	0	3			1
MIMAT0022838	hsa-miR-1185-1-3p	NM_001270433|NM_001270434|NM_004642	1	0	0	0	0	1	0	0	0	0	1	0	3			1
MIMAT0022713	hsa-miR-1185-2-3p	NM_001270433|NM_001270434|NM_004642	1	0	0	0	0	1	0	0	0	0	1	0	3			1
MIMAT0005572	hsa-miR-1225-5p	NM_004642	0	0	0	0	0	1	0	0	1	0	1	0	3			1
MIMAT0004591	hsa-miR-124-5p	NM_004642	0	0	0	0	0	1	0	0	0	1	1	0	3			1
MIMAT0019951	hsa-miR-1245b-3p	NM_004642	0	1	0	0	0	1	0	0	0	0	1	0	3			1
MIMAT0005914	hsa-miR-1262	NM_004642	0	0	0	0	0	0	0	0	1	1	1	0	3			1
MIMAT0005923	hsa-miR-1269a	NM_004642	0	0	0	0	0	0	0	0	1	1	1	0	3			1
MIMAT0030415	hsa-miR-1273h-5p	NM_001270433|NM_001270434|NM_004642	0	0	1	0	0	0	0	0	0	0	1	1	3			1
MIMAT0005929	hsa-miR-1275	NM_004642	1	0	0	0	0	0	0	0	0	1	1	0	3			1
MIMAT0005892	hsa-miR-1304-5p	NM_004642	0	0	0	0	0	0	0	0	1	1	1	0	3			1
MIMAT0004698	hsa-miR-135b-3p	NM_004642	0	1	0	0	0	1	0	0	0	0	1	0	3			1
MIMAT0004552	hsa-miR-139-3p	NM_004642	0	0	0	0	0	1	0	0	0	1	1	0	3			1
MIMAT0026765	hsa-miR-1537-5p	NM_001270433|NM_001270434|NM_004642	0	0	1	0	0	0	0	0	0	0	1	1	3			1
MIMAT0000452	hsa-miR-154-5p	NM_004642	0	1	0	0	0	0	0	0	0	1	1	0	3			1
MIMAT0000646	hsa-miR-155-5p	NM_004642	0	1	0	0	0	0	0	0	1	0	1	0	3			1
MIMAT0000071	hsa-miR-17-3p	NM_004642	0	1	0	0	0	0	0	0	0	1	1	0	3			1
MIMAT0000457	hsa-miR-188-5p	NM_004642	0	0	0	0	0	1	0	0	1	0	1	0	3			1
MIMAT0004491	hsa-miR-19b-1-5p	NM_004642	0	1	0	0	0	0	0	0	0	1	1	0	3			1
MIMAT0000617	hsa-miR-200c-3p	NM_004642	0	1	0	0	0	0	0	0	0	1	1	0	3			1
MIMAT0004657	hsa-miR-200c-5p	NM_004642	0	1	0	0	0	1	0	0	0	0	1	0	3			1
MIMAT0000264	hsa-miR-203a	NM_004642	0	0	0	0	0	0	0	0	1	1	1	0	3			1
MIMAT0000266	hsa-miR-205-5p	NM_001270433|NM_001270434|NM_004642	1	0	0	0	0	0	0	0	0	0	1	1	3			1
MIMAT0001413	hsa-miR-20b-5p	NM_004642	0	0	0	0	0	1	0	0	1	0	1	0	3			1
MIMAT0004959	hsa-miR-216b-5p	NM_004642	0	1	0	0	0	0	0	0	1	0	1	0	3			1
MIMAT0004679	hsa-miR-296-3p	NM_004642	0	0	0	0	0	1	0	0	1	0	1	0	3			1
MIMAT0000100	hsa-miR-29b-3p	NM_004642	1	0	0	0	0	0	0	0	1	0	1	0	3			1
MIMAT0000681	hsa-miR-29c-3p	NM_004642	1	0	0	0	0	0	0	0	1	0	1	0	3			1
MIMAT0000087	hsa-miR-30a-5p	NM_004642	0	1	0	0	0	0	0	0	1	0	1	0	3			1
MIMAT0000420	hsa-miR-30b-5p	NM_004642	0	1	0	0	0	0	0	0	1	0	1	0	3			1
MIMAT0004674	hsa-miR-30c-1-3p	NM_004642	0	0	0	0	0	1	0	0	0	1	1	0	3			1
MIMAT0004550	hsa-miR-30c-2-3p	NM_004642	0	0	0	0	0	1	0	0	0	1	1	0	3			1
MIMAT0000244	hsa-miR-30c-5p	NM_004642	0	1	0	0	0	0	0	0	1	0	1	0	3			1
MIMAT0000245	hsa-miR-30d-5p	NM_004642	0	1	0	0	0	0	0	0	1	0	1	0	3			1
MIMAT0000692	hsa-miR-30e-5p	NM_004642	0	1	0	0	0	0	0	0	1	0	1	0	3			1
MIMAT0000089	hsa-miR-31-5p	NM_004642	1	1	0	0	0	0	0	0	0	0	1	0	3			1
MIMAT0019200	hsa-miR-3124-3p	NM_001270433|NM_001270434|NM_004642	1	0	0	0	0	1	0	0	0	0	1	0	3			1
MIMAT0014997	hsa-miR-3132	NM_004642	0	1	0	0	0	0	0	0	0	1	1	0	3			1
MIMAT0015000	hsa-miR-3134	NM_004642	0	1	0	0	0	1	0	0	0	0	1	0	3			1
MIMAT0015019	hsa-miR-3147	NM_004642	1	0	0	0	0	0	0	0	0	1	1	0	3			1
MIMAT0015037	hsa-miR-3163	NM_004642	1	0	0	0	0	0	0	0	0	1	1	0	3			1
MIMAT0015038	hsa-miR-3164	NM_004642	1	0	0	0	0	0	0	0	0	1	1	0	3			1
MIMAT0015046	hsa-miR-3171	NM_004642	1	1	0	0	0	0	0	0	0	0	1	0	3			1
MIMAT0015048	hsa-miR-3173-3p	NM_004642	1	1	0	0	0	0	0	0	0	0	1	0	3			1
MIMAT0015065	hsa-miR-3185	NM_004642	0	1	0	0	0	0	0	0	0	1	1	0	3			1
MIMAT0015082	hsa-miR-3197	NM_004642	0	1	0	0	0	0	0	0	0	1	1	0	3			1
MIMAT0017392	hsa-miR-3200-5p	NM_004642	0	1	0	0	0	1	0	0	0	0	1	0	3			1
MIMAT0004692	hsa-miR-340-5p	NM_004642	0	1	0	0	0	0	0	0	1	0	1	0	3			1
MIMAT0000255	hsa-miR-34a-5p	NM_004642	0	0	0	0	0	1	0	0	1	0	1	0	3			1
MIMAT0018073	hsa-miR-3653	NM_001270433|NM_001270434|NM_004642	1	0	0	0	0	0	0	0	0	0	1	1	3			1
MIMAT0000724	hsa-miR-372-3p	NM_004642	0	0	0	0	0	0	0	0	1	1	1	0	3			1
MIMAT0004955	hsa-miR-374b-5p	NM_004642	1	0	0	0	0	0	0	0	1	0	1	0	3			1
MIMAT0000737	hsa-miR-382-5p	NM_004642	0	1	0	0	0	0	0	0	1	0	1	0	3			1
MIMAT0001075	hsa-miR-384	NM_004642	0	0	0	0	0	1	0	0	1	0	1	0	3			1
MIMAT0018189	hsa-miR-3915	NM_004642	1	0	0	0	0	0	0	0	0	1	1	0	3			1
MIMAT0018205	hsa-miR-3928-3p	NM_001270433|NM_001270434|NM_004642	1	0	0	0	0	1	0	0	0	0	1	0	3			1
MIMAT0019363	hsa-miR-3978	NM_004642	0	1	0	0	0	1	0	0	0	0	1	0	3			1
MIMAT0016883	hsa-miR-4251	NM_004642	0	1	0	0	0	1	0	0	0	0	1	0	3			1
MIMAT0016908	hsa-miR-4277	NM_001270433|NM_001270434|NM_004642	1	0	0	0	0	1	0	0	0	0	1	0	3			1
MIMAT0016912	hsa-miR-4282	NM_004642	0	1	0	0	0	1	0	0	0	0	1	0	3			1
MIMAT0016920	hsa-miR-4289	NM_001270433|NM_001270434|NM_004642	1	0	0	0	0	1	0	0	0	0	1	0	3			1
MIMAT0016888	hsa-miR-4326	NM_004642	0	1	0	0	0	1	0	0	0	0	1	0	3			1
MIMAT0016923	hsa-miR-4329	NM_004642	0	1	0	0	0	1	0	0	0	0	1	0	3			1
MIMAT0018930	hsa-miR-4418	NM_004642	0	1	0	0	0	1	0	0	0	0	1	0	3			1
MIMAT0019031	hsa-miR-4496	NM_001270433|NM_001270434|NM_004642	1	0	0	0	0	1	0	0	0	0	1	0	3			1
MIMAT0001541	hsa-miR-449a	NM_004642	0	0	0	0	0	1	0	0	1	0	1	0	3			1
MIMAT0019042	hsa-miR-4506	NM_001270433|NM_001270434|NM_004642	1	0	0	0	0	1	0	0	0	0	1	0	3			1
MIMAT0004910	hsa-miR-450b-3p	NM_004642	0	0	0	0	0	0	0	0	1	1	1	0	3			1
MIMAT0019048	hsa-miR-4511	NM_001270433|NM_001270434|NM_004642	1	0	0	0	0	1	0	0	0	0	1	0	3			1
MIMAT0019073	hsa-miR-4534	NM_004642	0	1	0	0	0	1	0	0	0	0	1	0	3			1
MIMAT0019694	hsa-miR-4637	NM_004642	1	1	0	0	0	0	0	0	0	0	1	0	3			1
MIMAT0019768	hsa-miR-4683	NM_004642	0	1	0	0	0	1	0	0	0	0	1	0	3			1
MIMAT0019809	hsa-miR-4708-5p	NM_004642	0	1	0	0	0	1	0	0	0	0	1	0	3			1
MIMAT0019831	hsa-miR-4718	NM_001270433|NM_001270434|NM_004642	0	0	0	0	0	1	0	0	0	0	1	1	3			1
MIMAT0019860	hsa-miR-4735-5p	NM_001270433|NM_001270434|NM_004642	1	0	0	0	0	1	0	0	0	0	1	0	3			1
MIMAT0019868	hsa-miR-4739	NM_001270433|NM_001270434|NM_004642	1	0	0	0	0	1	0	0	0	0	1	0	3			1
MIMAT0019910	hsa-miR-4762-5p	NM_001270433|NM_001270434|NM_004642	1	0	0	0	0	1	0	0	0	0	1	0	3			1
MIMAT0019927	hsa-miR-4772-3p	NM_004642	0	1	0	0	0	1	0	0	0	0	1	0	3			1
MIMAT0019937	hsa-miR-4778-3p	NM_004642	1	1	0	0	0	0	0	0	0	0	1	0	3			1
MIMAT0019959	hsa-miR-4789-5p	NM_001270433|NM_001270434|NM_004642	1	0	0	0	0	1	0	0	0	0	1	0	3			1
MIMAT0004763	hsa-miR-488-3p	NM_004642	0	0	0	0	0	1	0	0	1	0	1	0	3			1
MIMAT0002880	hsa-miR-508-3p	NM_004642	0	0	0	0	0	0	0	0	1	1	1	0	3			1
MIMAT0004975	hsa-miR-509-3-5p	NM_004642	0	0	0	0	0	1	0	0	1	0	1	0	3			1
MIMAT0004779	hsa-miR-509-5p	NM_004642	0	0	0	0	0	1	0	0	1	0	1	0	3			1
MIMAT0021085	hsa-miR-5093	NM_001270433|NM_001270434|NM_004642	0	0	0	0	0	1	0	0	0	0	1	1	3			1
MIMAT0002823	hsa-miR-512-3p	NM_004642	1	0	0	0	0	0	0	0	0	1	1	0	3			1
MIMAT0002852	hsa-miR-517a-3p	NM_004642	1	0	0	0	0	0	0	0	1	0	1	0	3			1
MIMAT0002866	hsa-miR-517c-3p	NM_004642	1	0	0	0	0	0	0	0	1	0	1	0	3			1
MIMAT0002861	hsa-miR-518e-3p	NM_004642	0	1	0	0	0	0	0	0	1	0	1	0	3			1
MIMAT0021131	hsa-miR-5197-3p	NM_004642	0	1	0	0	0	1	0	0	0	0	1	0	3			1
MIMAT0002832	hsa-miR-519c-3p	NM_004642	1	0	0	0	0	0	0	0	1	0	1	0	3			1
MIMAT0002853	hsa-miR-519d-3p	NM_004642	0	0	0	0	0	1	0	0	1	0	1	0	3			1
MIMAT0002834	hsa-miR-520a-3p	NM_004642	0	0	0	0	0	0	0	0	1	1	1	0	3			1
MIMAT0002843	hsa-miR-520b	NM_004642	0	0	0	0	0	0	0	0	1	1	1	0	3			1
MIMAT0002846	hsa-miR-520c-3p	NM_004642	0	0	0	0	0	0	0	0	1	1	1	0	3			1
MIMAT0002856	hsa-miR-520d-3p	NM_004642	0	0	0	0	0	0	0	0	1	1	1	0	3			1
MIMAT0002825	hsa-miR-520e	NM_004642	0	0	0	0	0	0	0	0	1	1	1	0	3			1
MIMAT0002830	hsa-miR-520f-3p	NM_004642	0	0	0	0	0	0	0	0	1	1	1	0	3			1
MIMAT0002836	hsa-miR-526b-3p	NM_001270433|NM_001270434|NM_004642	1	0	0	0	0	1	0	0	0	0	1	0	3			1
MIMAT0004803	hsa-miR-548a-5p	NM_004642	1	0	0	0	0	0	0	0	1	0	1	0	3			1
MIMAT0018954	hsa-miR-548ae	NM_001270433|NM_001270434|NM_004642	1	0	0	0	0	1	0	0	0	0	1	0	3			1
MIMAT0020957	hsa-miR-548ah-3p	NM_001270433|NM_001270434|NM_004642	1	0	0	0	0	1	0	0	0	0	1	0	3			1
MIMAT0019076	hsa-miR-548am-3p	NM_001270433|NM_001270434|NM_004642	1	0	0	0	0	1	0	0	0	0	1	0	3			1
MIMAT0022264	hsa-miR-548aq-3p	NM_001270433|NM_001270434|NM_004642	1	0	0	0	0	1	0	0	0	0	1	0	3			1
MIMAT0022304	hsa-miR-548av-3p	NM_001270433|NM_001270434|NM_004642	1	0	0	0	0	1	0	0	0	0	1	0	3			1
MIMAT0025453	hsa-miR-548ay-3p	NM_001270433|NM_001270434|NM_004642	1	0	0	0	0	1	0	0	0	0	1	0	3			1
MIMAT0004798	hsa-miR-548b-5p	NM_004642	1	0	0	0	0	0	0	0	1	0	1	0	3			1
MIMAT0004806	hsa-miR-548c-5p	NM_004642	1	0	0	0	0	0	0	0	1	0	1	0	3			1
MIMAT0004812	hsa-miR-548d-5p	NM_004642	1	0	0	0	0	0	0	0	1	0	1	0	3			1
MIMAT0005874	hsa-miR-548e-3p	NM_004642	1	1	0	0	0	0	0	0	0	0	1	0	3			1
MIMAT0005895	hsa-miR-548f-3p	NM_004642	1	1	0	0	0	0	0	0	0	0	1	0	3			1
MIMAT0026739	hsa-miR-548f-5p	NM_001270433|NM_001270434|NM_004642	1	0	0	0	0	0	0	0	0	0	1	1	3			1
MIMAT0005928	hsa-miR-548h-5p	NM_004642	1	0	0	0	0	0	0	0	1	0	1	0	3			1
MIMAT0005935	hsa-miR-548i	NM_004642	1	0	0	0	0	0	0	0	1	0	1	0	3			1
MIMAT0005875	hsa-miR-548j-5p	NM_004642	1	0	0	0	0	0	0	0	1	0	1	0	3			1
MIMAT0005916	hsa-miR-548n	NM_004642	1	1	0	0	0	0	0	0	0	0	1	0	3			1
MIMAT0015013	hsa-miR-548u	NM_004642	0	1	0	0	0	0	0	0	0	1	1	0	3			1
MIMAT0003257	hsa-miR-550a-3p	NM_004642	0	1	0	0	0	1	0	0	0	0	1	0	3			1
MIMAT0022282	hsa-miR-5583-3p	NM_001270433|NM_001270434|NM_004642	1	0	0	0	0	1	0	0	0	0	1	0	3			1
MIMAT0022281	hsa-miR-5583-5p	NM_004642	1	1	0	0	0	0	0	0	0	0	1	0	3			1
MIMAT0003223	hsa-miR-559	NM_004642	1	0	0	0	0	0	0	0	1	0	1	0	3			1
MIMAT0022480	hsa-miR-5681b	NM_001270433|NM_001270434|NM_004642	0	0	0	0	0	1	0	0	0	0	1	1	3			1
MIMAT0022484	hsa-miR-5692a	NM_004642	0	1	0	0	0	1	0	0	0	0	1	0	3			1
MIMAT0022489	hsa-miR-5696	NM_004642	0	1	0	0	0	1	0	0	0	0	1	0	3			1
MIMAT0022493	hsa-miR-5700	NM_004642	0	1	0	0	0	1	0	0	0	0	1	0	3			1
MIMAT0003242	hsa-miR-577	NM_004642	0	0	0	0	0	1	0	0	1	0	1	0	3			1
MIMAT0003243	hsa-miR-578	NM_004642	1	0	0	0	0	0	0	0	1	0	1	0	3			1
MIMAT0003246	hsa-miR-581	NM_004642	0	0	0	0	0	1	0	0	1	0	1	0	3			1
MIMAT0003259	hsa-miR-591	NM_004642	1	0	0	0	0	0	0	0	1	0	1	0	3			1
MIMAT0024597	hsa-miR-6124	NM_001270433|NM_001270434|NM_004642	1	0	0	0	0	1	0	0	0	0	1	0	3			1
MIMAT0003288	hsa-miR-619-3p	NM_004642	0	0	0	0	0	1	0	0	1	0	1	0	3			1
MIMAT0004807	hsa-miR-624-3p	NM_004642	0	0	0	0	0	1	0	0	1	0	1	0	3			1
MIMAT0004810	hsa-miR-629-5p	NM_004642	0	0	0	0	0	1	0	0	1	0	1	0	3			1
MIMAT0025465	hsa-miR-6504-3p	NM_001270433|NM_001270434|NM_004642	0	0	0	0	0	1	0	0	0	0	1	1	3			1
MIMAT0022272	hsa-miR-664b-3p	NM_004642	0	1	0	0	0	1	0	0	0	0	1	0	3			1
MIMAT0027420	hsa-miR-6760-5p	NM_001270433|NM_001270434|NM_004642	0	0	1	0	0	0	0	0	0	0	1	1	3			1
MIMAT0027438	hsa-miR-6769a-5p	NM_001270433|NM_001270434|NM_004642	0	0	1	0	0	0	0	0	0	0	1	1	3			1
MIMAT0027458	hsa-miR-6779-5p	NM_001270433|NM_001270434|NM_004642	0	0	1	0	0	0	0	0	0	0	1	1	3			1
MIMAT0027460	hsa-miR-6780a-5p	NM_001270433|NM_001270434|NM_004642	0	0	1	0	0	0	0	0	0	0	1	1	3			1
MIMAT0027470	hsa-miR-6785-5p	NM_001270433|NM_001270434|NM_004642	1	0	0	0	0	0	0	0	0	0	1	1	3			1
MIMAT0027484	hsa-miR-6792-5p	NM_001270433|NM_001270434|NM_004642	0	0	1	0	0	0	0	0	0	0	1	1	3			1
MIMAT0027486	hsa-miR-6793-5p	NM_001270433|NM_001270434|NM_004642	0	0	1	0	0	0	0	0	0	0	1	1	3			1
MIMAT0027511	hsa-miR-6805-3p	NM_001270433|NM_001270434|NM_004642	1	0	0	0	0	0	0	0	0	0	1	1	3			1
MIMAT0027560	hsa-miR-6830-5p	NM_001270433|NM_001270434|NM_004642	0	0	1	0	0	0	0	0	0	0	1	1	3			1
MIMAT0027629	hsa-miR-6864-3p	NM_001270433|NM_001270434|NM_004642	0	0	1	0	0	0	0	0	0	0	1	1	3			1
MIMAT0027651	hsa-miR-6875-3p	NM_001270433|NM_001270434|NM_004642	0	0	1	0	0	0	0	0	0	0	1	1	3			1
MIMAT0003887	hsa-miR-769-3p	NM_004642	0	0	0	0	0	0	0	0	1	1	1	0	3			1
MIMAT0030426	hsa-miR-7851-3p	NM_001270433|NM_001270434|NM_004642	0	0	1	0	0	0	0	0	0	0	1	1	3			1
MIMAT0030431	hsa-miR-7856-5p	NM_001270433|NM_001270434|NM_004642	1	0	0	0	0	0	0	0	0	0	1	1	3			1
MIMAT0030986	hsa-miR-8059	NM_001270433|NM_001270434|NM_004642	1	0	0	0	0	0	0	0	0	0	1	1	3			1
MIMAT0030990	hsa-miR-8063	NM_001270433|NM_001270434|NM_004642	0	0	1	0	0	0	0	0	0	0	1	1	3			1
MIMAT0004951	hsa-miR-887-3p	NM_004642	0	1	0	0	0	0	0	0	1	0	1	0	3			1
MIMAT0004982	hsa-miR-939-5p	NM_004642	0	0	0	0	0	1	0	0	1	0	1	0	3			1
MIMAT0000062	hsa-let-7a-5p	NM_004642	0	0	0	0	0	0	0	0	0	1	1	0	2			1
MIMAT0000063	hsa-let-7b-5p	NM_004642	0	0	0	0	0	0	0	0	0	1	1	0	2			1
MIMAT0000064	hsa-let-7c-5p	NM_004642	0	0	0	0	0	0	0	0	0	1	1	0	2			1
MIMAT0000414	hsa-let-7g-5p	NM_004642	0	0	0	0	0	0	0	0	0	1	1	0	2			1
MIMAT0000415	hsa-let-7i-5p	NM_004642	0	0	0	0	0	0	0	0	0	1	1	0	2			1
MIMAT0004513	hsa-miR-101-5p	NM_004642	0	0	0	0	0	0	0	0	0	1	1	0	2			1
MIMAT0004516	hsa-miR-105-3p	NM_001270433|NM_001270434|NM_004642	1	0	0	0	0	0	0	0	0	0	1	0	2			1
MIMAT0004517	hsa-miR-106a-3p	NM_004642	0	1	0	0	0	0	0	0	0	0	1	0	2			1
MIMAT0005827	hsa-miR-1182	NM_001270433|NM_001270434|NM_004642	1	0	0	0	0	0	0	0	0	0	1	0	2			1
MIMAT0005829	hsa-miR-1184	NM_004642	0	0	0	0	0	0	0	0	0	1	1	0	2			1
MIMAT0005955	hsa-miR-1197	NM_004642	0	0	0	0	0	0	0	0	1	0	1	0	2			1
MIMAT0005869	hsa-miR-1205	NM_004642	0	0	0	0	0	0	0	0	0	1	1	0	2			1
MIMAT0000421	hsa-miR-122-5p	NM_004642	0	0	0	0	0	0	0	0	0	1	1	0	2			1
MIMAT0005458	hsa-miR-1224-5p	NM_004642	0	0	0	0	0	0	0	0	0	1	1	0	2			1
MIMAT0022942	hsa-miR-1229-5p	NM_001270433|NM_001270434|NM_004642	0	0	0	0	0	1	0	0	0	0	1	0	2			1
MIMAT0005586	hsa-miR-1231	NM_004642	0	0	0	0	0	0	0	0	0	1	1	0	2			1
MIMAT0022943	hsa-miR-1233-5p	NM_001270433|NM_001270434|NM_004642	1	0	0	0	0	0	0	0	0	0	1	0	2			1
MIMAT0005896	hsa-miR-1244	NM_004642	0	0	0	0	0	0	0	0	0	1	1	0	2			1
MIMAT0005897	hsa-miR-1245a	NM_004642	0	1	0	0	0	0	0	0	0	0	1	0	2			1
MIMAT0005944	hsa-miR-1252-5p	NM_004642	0	0	0	0	0	0	0	0	1	0	1	0	2			1
MIMAT0005907	hsa-miR-1256	NM_001270433|NM_001270434|NM_004642	1	0	0	0	0	0	0	0	0	0	1	0	2			1
MIMAT0005908	hsa-miR-1257	NM_004642	0	1	0	0	0	0	0	0	0	0	1	0	2			1
MIMAT0004602	hsa-miR-125a-3p	NM_004642	0	0	0	0	0	0	0	0	1	0	1	0	2			1
MIMAT0000444	hsa-miR-126-5p	NM_001270433|NM_001270434|NM_004642	1	0	0	0	0	0	0	0	0	0	1	0	2			1
MIMAT0005924	hsa-miR-1270	NM_004642	0	0	0	0	0	0	0	0	1	0	1	0	2			1
MIMAT0005933	hsa-miR-1277-3p	NM_004642	0	0	0	0	0	0	0	0	1	0	1	0	2			1
MIMAT0005877	hsa-miR-1286	NM_004642	0	0	0	0	0	0	0	0	1	0	1	0	2			1
MIMAT0026641	hsa-miR-1298-3p	NM_001270433|NM_001270434|NM_004642	1	0	0	0	0	0	0	0	0	0	1	0	2			1
MIMAT0005890	hsa-miR-1302	NM_004642	0	0	0	0	0	0	0	0	0	1	1	0	2			1
MIMAT0000425	hsa-miR-130a-3p	NM_004642	0	0	0	0	0	0	0	0	1	0	1	0	2			1
MIMAT0004593	hsa-miR-130a-5p	NM_001270433|NM_001270434|NM_004642	1	0	0	0	0	0	0	0	0	0	1	0	2			1
MIMAT0000691	hsa-miR-130b-3p	NM_004642	0	0	0	0	0	0	0	0	1	0	1	0	2			1
MIMAT0004594	hsa-miR-132-5p	NM_004642	0	0	0	0	0	0	0	0	0	1	1	0	2			1
MIMAT0005956	hsa-miR-1324	NM_004642	0	0	0	0	0	0	0	0	1	0	1	0	2			1
MIMAT0000427	hsa-miR-133a-3p	NM_004642	0	1	0	0	0	0	0	0	0	0	1	0	2			1
MIMAT0000770	hsa-miR-133b	NM_004642	0	1	0	0	0	0	0	0	0	0	1	0	2			1
MIMAT0000447	hsa-miR-134-5p	NM_004642	0	0	0	0	0	0	0	0	0	1	1	0	2			1
MIMAT0000428	hsa-miR-135a-5p	NM_004642	0	1	0	0	0	0	0	0	0	0	1	0	2			1
MIMAT0000758	hsa-miR-135b-5p	NM_004642	0	1	0	0	0	0	0	0	0	0	1	0	2			1
MIMAT0000429	hsa-miR-137	NM_001270433|NM_001270434|NM_004642	1	0	0	0	0	0	0	0	0	0	1	0	2			1
MIMAT0004596	hsa-miR-138-2-3p	NM_004642	0	0	0	0	0	0	0	0	0	1	1	0	2			1
MIMAT0000430	hsa-miR-138-5p	NM_004642	0	0	0	0	0	0	0	0	0	1	1	0	2			1
MIMAT0000432	hsa-miR-141-3p	NM_004642	0	0	0	0	0	0	0	0	0	1	1	0	2			1
MIMAT0004598	hsa-miR-141-5p	NM_004642	1	1	0	0	0	0	0	0	0	0	0	0	2			1
MIMAT0000436	hsa-miR-144-3p	NM_004642	0	1	0	0	0	0	0	0	0	0	1	0	2			1
MIMAT0000449	hsa-miR-146a-5p	NM_001270433|NM_001270434|NM_004642	1	0	0	0	0	0	0	0	0	0	1	0	2			1
MIMAT0002809	hsa-miR-146b-5p	NM_001270433|NM_001270434|NM_004642	1	0	0	0	0	0	0	0	0	0	1	0	2			1
MIMAT0004928	hsa-miR-147b	NM_004642	0	0	0	0	0	0	0	0	0	1	1	0	2			1
MIMAT0000759	hsa-miR-148b-3p	NM_001270433|NM_001270434|NM_004642	1	0	0	0	0	0	0	0	0	0	1	0	2			1
MIMAT0000439	hsa-miR-153-3p	NM_001270433|NM_001270434|NM_004642	1	0	0	0	0	0	0	0	0	0	1	0	2			1
MIMAT0007399	hsa-miR-1537-3p	NM_004642	0	1	0	0	0	0	0	0	0	0	1	0	2			1
MIMAT0004658	hsa-miR-155-3p	NM_001270433|NM_001270434|NM_004642	1	0	0	0	0	0	0	0	0	0	1	0	2			1
MIMAT0004586	hsa-miR-15b-3p	NM_004642	0	0	0	0	0	0	0	0	0	1	1	0	2			1
MIMAT0000455	hsa-miR-185-5p	NM_004642	0	0	0	0	0	0	0	0	0	1	1	0	2			1
MIMAT0000262	hsa-miR-187-3p	NM_004642	1	0	0	0	0	0	0	0	0	1	0	0	2			1
MIMAT0000440	hsa-miR-191-5p	NM_004642	0	0	0	0	0	0	0	0	1	0	1	0	2			1
MIMAT0007885	hsa-miR-1911-5p	NM_004642	0	0	0	0	0	0	0	0	0	1	1	0	2			1
MIMAT0007890	hsa-miR-1914-3p	NM_001270433|NM_001270434	1	0	0	0	0	0	0	0	0	0	1	0	2			1
MIMAT0000459	hsa-miR-193a-3p	NM_004642	0	0	0	0	0	0	0	0	0	1	1	0	2			1
MIMAT0004671	hsa-miR-194-3p	NM_001270433|NM_001270434|NM_004642	0	0	0	0	0	1	0	0	0	0	1	0	2			1
MIMAT0000226	hsa-miR-196a-5p	NM_004642	0	0	0	0	0	0	0	0	0	1	1	0	2			1
MIMAT0001080	hsa-miR-196b-5p	NM_004642	0	0	0	0	0	0	0	0	0	1	1	0	2			1
MIMAT0000231	hsa-miR-199a-5p	NM_001270433|NM_001270434|NM_004642	1	0	0	0	0	0	0	0	0	0	1	0	2			1
MIMAT0004490	hsa-miR-19a-5p	NM_004642	0	1	0	0	0	0	0	0	0	0	1	0	2			1
MIMAT0004492	hsa-miR-19b-2-5p	NM_004642	0	1	0	0	0	0	0	0	0	0	1	0	2			1
MIMAT0000682	hsa-miR-200a-3p	NM_004642	0	0	0	0	0	0	0	0	0	1	1	0	2			1
MIMAT0001620	hsa-miR-200a-5p	NM_004642	0	1	0	0	0	0	0	0	0	0	1	0	2			1
MIMAT0000318	hsa-miR-200b-3p	NM_004642	0	1	0	0	0	0	0	0	0	0	1	0	2			1
MIMAT0004571	hsa-miR-200b-5p	NM_004642	0	1	0	0	0	0	0	0	0	0	1	0	2			1
MIMAT0002810	hsa-miR-202-5p	NM_004642	0	1	0	0	0	0	0	0	0	0	1	0	2			1
MIMAT0019813	hsa-miR-203b-5p	NM_001270433|NM_001270434|NM_004642	0	0	0	0	0	1	0	0	0	0	1	0	2			1
MIMAT0009979	hsa-miR-2054	NM_004642	0	1	0	0	0	0	0	0	0	0	1	0	2			1
MIMAT0026722	hsa-miR-208b-5p	NM_001270433|NM_001270434|NM_004642	1	0	0	0	0	0	0	0	0	0	1	0	2			1
MIMAT0004493	hsa-miR-20a-3p	NM_004642	0	1	0	0	0	0	0	0	0	0	1	0	2			1
MIMAT0000267	hsa-miR-210-3p	NM_004642	0	0	0	0	0	0	0	0	1	0	1	0	2			1
MIMAT0011160	hsa-miR-2116-5p	NM_004642	0	0	0	0	0	0	0	0	0	1	1	0	2			1
MIMAT0026476	hsa-miR-215-3p	NM_001270433|NM_001270434|NM_004642	1	0	0	0	0	0	0	0	0	0	1	0	2			1
MIMAT0004675	hsa-miR-219a-2-3p	NM_004642	0	0	0	0	0	0	0	0	1	0	1	0	2			1
MIMAT0019747	hsa-miR-219b-5p	NM_004642	0	1	0	0	0	0	0	0	0	0	1	0	2			1
MIMAT0000077	hsa-miR-22-3p	NM_004642	0	0	0	0	0	0	0	0	0	1	1	0	2			1
MIMAT0000279	hsa-miR-222-3p	NM_004642	0	0	0	0	0	0	0	0	0	1	1	0	2			1
MIMAT0000280	hsa-miR-223-3p	NM_001270433|NM_001270434|NM_004642	1	0	0	0	0	0	0	0	0	0	1	0	2			1
MIMAT0004570	hsa-miR-223-5p	NM_001270433|NM_001270434|NM_004642	1	0	0	0	0	0	0	0	0	0	1	0	2			1
MIMAT0004587	hsa-miR-23b-5p	NM_004642	0	0	0	0	0	0	0	0	0	1	1	0	2			1
MIMAT0019953	hsa-miR-2467-3p	NM_004642	0	1	0	0	0	0	0	0	0	0	1	0	2			1
MIMAT0004498	hsa-miR-25-5p	NM_004642	0	0	0	0	0	0	0	0	0	1	1	0	2			1
MIMAT0013515	hsa-miR-2681-5p	NM_004642	0	1	0	0	0	0	0	0	0	0	1	0	2			1
MIMAT0004501	hsa-miR-27a-5p	NM_004642	0	0	0	0	0	0	0	0	0	1	1	0	2			1
MIMAT0004588	hsa-miR-27b-5p	NM_004642	0	0	0	0	0	0	0	0	0	1	1	0	2			1
MIMAT0013802	hsa-miR-2861	NM_004642	0	0	0	0	0	0	0	0	0	1	1	0	2			1
MIMAT0013863	hsa-miR-2909	NM_004642	0	1	0	0	0	0	0	0	0	0	1	0	2			1
MIMAT0000086	hsa-miR-29a-3p	NM_004642	0	0	0	0	0	0	0	0	1	0	1	0	2			1
MIMAT0004514	hsa-miR-29b-1-5p	NM_001270433|NM_001270434|NM_004642	1	0	0	0	0	0	0	0	0	0	1	0	2			1
MIMAT0004515	hsa-miR-29b-2-5p	NM_001270433|NM_001270434|NM_004642	1	0	0	0	0	0	0	0	0	0	1	0	2			1
MIMAT0000688	hsa-miR-301a-3p	NM_004642	0	0	0	0	0	0	0	0	1	0	1	0	2			1
MIMAT0004958	hsa-miR-301b	NM_004642	0	0	0	0	0	0	0	0	1	0	1	0	2			1
MIMAT0000684	hsa-miR-302a-3p	NM_004642	0	0	0	0	0	0	0	0	1	0	1	0	2			1
MIMAT0000715	hsa-miR-302b-3p	NM_004642	0	0	0	0	0	0	0	0	1	0	1	0	2			1
MIMAT0000717	hsa-miR-302c-3p	NM_004642	0	0	0	0	0	0	0	0	1	0	1	0	2			1
MIMAT0000718	hsa-miR-302d-3p	NM_004642	0	0	0	0	0	0	0	0	1	0	1	0	2			1
MIMAT0005931	hsa-miR-302e	NM_004642	0	0	0	0	0	0	0	0	1	0	1	0	2			1
MIMAT0015066	hsa-miR-3065-5p	NM_001270433|NM_001270434|NM_004642	1	0	0	0	0	0	0	0	0	0	1	0	2			1
MIMAT0019208	hsa-miR-3074-5p	NM_004642	0	1	0	0	0	0	0	0	0	0	1	0	2			1
MIMAT0014980	hsa-miR-3118	NM_004642	0	0	0	0	0	0	0	0	0	1	1	0	2			1
MIMAT0014981	hsa-miR-3119	NM_001270433|NM_001270434|NM_004642	1	0	0	0	0	0	0	0	0	0	1	0	2			1
MIMAT0014983	hsa-miR-3121-3p	NM_004642	0	1	0	0	0	0	0	0	0	0	1	0	2			1
MIMAT0014984	hsa-miR-3122	NM_004642	0	0	0	0	0	0	0	0	0	1	1	0	2			1
MIMAT0014985	hsa-miR-3123	NM_001270433|NM_001270434|NM_004642	0	0	0	0	0	1	0	0	0	0	1	0	2			1
MIMAT0014988	hsa-miR-3125	NM_004642	0	0	0	0	0	0	0	0	0	1	1	0	2			1
MIMAT0015377	hsa-miR-3126-3p	NM_004642	0	1	0	0	0	0	0	0	0	0	1	0	2			1
MIMAT0019202	hsa-miR-3129-3p	NM_004642	0	1	0	0	0	0	0	0	0	0	1	0	2			1
MIMAT0015006	hsa-miR-3138	NM_004642	0	0	0	0	0	0	0	0	0	1	1	0	2			1
MIMAT0015008	hsa-miR-3140-3p	NM_004642	0	1	0	0	0	0	0	0	0	0	1	0	2			1
MIMAT0015016	hsa-miR-3145-3p	NM_001270433|NM_001270434|NM_004642	1	0	0	0	0	0	0	0	0	0	1	0	2			1
MIMAT0015018	hsa-miR-3146	NM_001270433|NM_001270434|NM_004642	1	0	0	0	0	0	0	0	0	0	1	0	2			1
MIMAT0015023	hsa-miR-3150a-3p	NM_001270433|NM_001270434|NM_004642	1	0	0	0	0	0	0	0	0	0	1	0	2			1
MIMAT0015024	hsa-miR-3151-5p	NM_004642	0	0	0	0	0	0	0	0	0	1	1	0	2			1
MIMAT0015028	hsa-miR-3154	NM_001270433|NM_001270434|NM_004642	1	0	0	0	0	0	0	0	0	0	1	0	2			1
MIMAT0015030	hsa-miR-3156-5p	NM_004642	0	1	0	0	0	0	0	0	0	0	1	0	2			1
MIMAT0015036	hsa-miR-3162-5p	NM_004642	0	0	0	0	0	0	0	0	0	1	1	0	2			1
MIMAT0015040	hsa-miR-3166	NM_001270433|NM_001270434|NM_004642	1	0	0	0	0	0	0	0	0	0	1	0	2			1
MIMAT0015044	hsa-miR-3169	NM_004642	0	0	0	0	0	0	0	0	0	1	1	0	2			1
MIMAT0015045	hsa-miR-3170	NM_004642	0	0	0	0	0	0	0	0	0	1	1	0	2			1
MIMAT0015051	hsa-miR-3174	NM_004642	0	0	0	0	0	0	0	0	0	1	1	0	2			1
MIMAT0018178	hsa-miR-3180	NM_004642	0	0	0	0	0	0	0	0	0	1	1	0	2			1
MIMAT0015058	hsa-miR-3180-3p	NM_004642	0	0	0	0	0	0	0	0	0	1	1	0	2			1
MIMAT0015067	hsa-miR-3186-5p	NM_004642	0	0	0	0	0	0	0	0	0	1	1	0	2			1
MIMAT0015069	hsa-miR-3187-3p	NM_001270433|NM_001270434|NM_004642	1	0	0	0	0	0	0	0	0	0	1	0	2			1
MIMAT0015076	hsa-miR-3192-5p	NM_001270433|NM_001270434|NM_004642	1	0	0	0	0	0	0	0	0	0	1	0	2			1
MIMAT0015089	hsa-miR-3202	NM_001270433|NM_001270434|NM_004642	1	0	0	0	0	0	0	0	0	0	1	0	2			1
MIMAT0000771	hsa-miR-325	NM_004642	0	0	0	0	0	0	0	0	1	0	1	0	2			1
MIMAT0026555	hsa-miR-329-5p	NM_001270433|NM_001270434|NM_004642	0	0	0	0	0	0	0	0	0	0	1	1	2			1
MIMAT0000751	hsa-miR-330-3p	NM_004642	0	0	0	0	0	0	0	0	1	0	1	0	2			1
MIMAT0000685	hsa-miR-34b-5p	NM_004642	0	0	0	0	0	0	0	0	0	1	1	0	2			1
MIMAT0019876	hsa-miR-3591-5p	NM_004642	0	1	0	0	0	0	0	0	0	0	1	0	2			1
MIMAT0017981	hsa-miR-3605-5p	NM_004642	0	0	0	0	0	0	0	0	0	1	1	0	2			1
MIMAT0017986	hsa-miR-3609	NM_001270433|NM_001270434|NM_004642	0	0	0	0	0	1	0	0	0	0	1	0	2			1
MIMAT0000703	hsa-miR-361-5p	NM_004642	0	1	0	0	0	0	0	0	0	0	1	0	2			1
MIMAT0017988	hsa-miR-3611	NM_004642	0	0	0	0	0	0	0	0	0	1	1	0	2			1
MIMAT0017998	hsa-miR-3618	NM_001270433|NM_001270434|NM_004642	1	0	0	0	0	0	0	0	0	0	1	0	2			1
MIMAT0018005	hsa-miR-3622b-5p	NM_004642	1	0	0	0	0	0	0	0	0	1	0	0	2			1
MIMAT0018065	hsa-miR-3646	NM_001270433|NM_001270434|NM_004642	1	0	0	0	0	0	0	0	0	0	1	0	2			1
MIMAT0018076	hsa-miR-3656	NM_004642	0	0	0	0	0	0	0	0	0	1	1	0	2			1
MIMAT0009199	hsa-miR-365a-5p	NM_004642	0	0	0	0	0	0	0	0	0	1	1	0	2			1
MIMAT0018082	hsa-miR-3661	NM_001270433|NM_001270434|NM_004642	1	0	0	0	0	0	0	0	0	0	1	0	2			1
MIMAT0018096	hsa-miR-3673	NM_001270433|NM_001270434|NM_004642	1	0	0	0	0	0	0	0	0	0	1	0	2			1
MIMAT0018103	hsa-miR-3678-3p	NM_004642	0	0	0	0	0	0	0	0	0	1	1	0	2			1
MIMAT0018108	hsa-miR-3681-5p	NM_004642	0	0	0	0	0	0	0	0	0	1	1	0	2			1
MIMAT0018113	hsa-miR-3685	NM_001270433|NM_001270434|NM_004642	0	0	0	0	0	1	0	0	0	0	1	0	2			1
MIMAT0019223	hsa-miR-3688-5p	NM_001270433|NM_001270434|NM_004642	1	0	0	0	0	0	0	0	0	0	1	0	2			1
MIMAT0019008	hsa-miR-3689d	NM_004642	0	1	0	0	0	0	0	0	0	0	1	0	2			1
MIMAT0000721	hsa-miR-369-3p	NM_001270433|NM_001270434|NM_004642	1	0	0	0	0	0	0	0	0	0	1	0	2			1
MIMAT0019224	hsa-miR-3691-3p	NM_001270433|NM_001270434|NM_004642	0	0	0	0	0	1	0	0	0	0	1	0	2			1
MIMAT0000726	hsa-miR-373-3p	NM_004642	0	0	0	0	0	0	0	0	1	0	1	0	2			1
MIMAT0018937	hsa-miR-378g	NM_001270433|NM_001270434|NM_004642	0	0	0	0	0	1	0	0	0	0	1	0	2			1
MIMAT0018179	hsa-miR-3907	NM_004642	0	0	0	0	0	0	0	0	0	1	1	0	2			1
MIMAT0018186	hsa-miR-3912-3p	NM_001270433|NM_001270434|NM_004642	0	0	0	0	0	1	0	0	0	0	1	0	2			1
MIMAT0019225	hsa-miR-3913-3p	NM_001270433|NM_001270434|NM_004642	1	0	0	0	0	0	0	0	0	0	1	0	2			1
MIMAT0018192	hsa-miR-3918	NM_004642	0	0	0	0	0	0	0	0	0	1	1	0	2			1
MIMAT0018199	hsa-miR-3924	NM_001270433|NM_001270434|NM_004642	1	0	0	0	0	0	0	0	0	0	1	0	2			1
MIMAT0018206	hsa-miR-3929	NM_004642	0	0	0	0	0	0	0	0	0	1	1	0	2			1
MIMAT0019358	hsa-miR-3973	NM_004642	0	1	0	0	0	0	0	0	0	0	1	0	2			1
MIMAT0001639	hsa-miR-409-3p	NM_001270433|NM_001270434|NM_004642	1	0	0	0	0	0	0	0	0	0	1	0	2			1
MIMAT0003339	hsa-miR-421	NM_004642	0	1	0	0	0	0	0	0	0	0	1	0	2			1
MIMAT0004749	hsa-miR-424-3p	NM_001270433|NM_001270434|NM_004642	0	0	0	0	0	1	0	0	0	0	1	0	2			1
MIMAT0016880	hsa-miR-4259	NM_004642	0	0	0	0	0	0	0	0	0	1	1	0	2			1
MIMAT0016890	hsa-miR-4261	NM_001270433|NM_001270434|NM_004642	1	0	0	0	0	0	0	0	0	0	1	0	2			1
MIMAT0016899	hsa-miR-4264	NM_001270433|NM_001270434|NM_004642	1	0	0	0	0	0	0	0	0	0	1	0	2			1
MIMAT0016891	hsa-miR-4265	NM_004642	0	0	0	0	0	0	0	0	0	1	1	0	2			1
MIMAT0016897	hsa-miR-4269	NM_004642	0	0	0	0	0	0	0	0	0	1	1	0	2			1
MIMAT0016907	hsa-miR-4281	NM_004642	0	1	0	0	0	0	0	0	0	0	1	0	2			1
MIMAT0001536	hsa-miR-429	NM_004642	0	1	0	0	0	0	0	0	0	0	1	0	2			1
MIMAT0016852	hsa-miR-4298	NM_004642	0	0	0	0	0	0	0	0	0	1	1	0	2			1
MIMAT0016853	hsa-miR-4300	NM_004642	0	1	0	0	0	0	0	0	0	0	1	0	2			1
MIMAT0016869	hsa-miR-4318	NM_004642	0	0	0	0	0	0	0	0	0	1	1	0	2			1
MIMAT0016871	hsa-miR-4320	NM_001270433|NM_001270434|NM_004642	1	0	0	0	0	0	0	0	0	0	1	0	2			1
MIMAT0016873	hsa-miR-4322	NM_004642	0	0	0	0	0	0	0	0	0	1	1	0	2			1
MIMAT0016889	hsa-miR-4327	NM_004642	0	0	0	0	0	0	0	0	0	1	1	0	2			1
MIMAT0018931	hsa-miR-4419a	NM_001270433|NM_001270434|NM_004642	1	0	0	0	0	0	0	0	0	0	1	0	2			1
MIMAT0018959	hsa-miR-4441	NM_001270433|NM_001270434|NM_004642	1	0	0	0	0	0	0	0	0	0	1	0	2			1
MIMAT0018983	hsa-miR-4461	NM_001270433|NM_001270434|NM_004642	1	0	0	0	0	0	0	0	0	0	1	0	2			1
MIMAT0018995	hsa-miR-4468	NM_001270433|NM_001270434|NM_004642	1	0	0	0	0	0	0	0	0	0	1	0	2			1
MIMAT0019234	hsa-miR-4474-5p	NM_004642	0	1	0	0	0	0	0	0	0	0	1	0	2			1
MIMAT0019002	hsa-miR-4475	NM_001270433|NM_001270434|NM_004642	0	0	0	0	0	1	0	0	0	0	1	0	2			1
MIMAT0019005	hsa-miR-4477b	NM_004642	0	1	0	0	0	0	0	0	0	0	1	0	2			1
MIMAT0019018	hsa-miR-4484	NM_004642	0	1	0	0	0	0	0	0	0	0	1	0	2			1
MIMAT0019020	hsa-miR-4486	NM_001270433|NM_001270434|NM_004642	0	0	0	0	0	1	0	0	0	0	1	0	2			1
MIMAT0019029	hsa-miR-4494	NM_001270433|NM_001270434|NM_004642	1	0	0	0	0	0	0	0	0	0	1	0	2			1
MIMAT0010251	hsa-miR-449c-5p	NM_004642	0	0	0	0	0	0	0	0	0	1	1	0	2			1
MIMAT0022700	hsa-miR-450a-1-3p	NM_001270433|NM_001270434|NM_004642	1	0	0	0	0	0	0	0	0	0	1	0	2			1
MIMAT0019050	hsa-miR-4513	NM_004642	0	1	0	0	0	0	0	0	0	0	1	0	2			1
MIMAT0019053	hsa-miR-4516	NM_004642	0	1	0	0	0	0	0	0	0	0	1	0	2			1
MIMAT0019054	hsa-miR-4517	NM_001270433|NM_001270434|NM_004642	0	0	0	0	0	1	0	0	0	0	1	0	2			1
MIMAT0001631	hsa-miR-451a	NM_004642	0	0	0	0	0	0	0	0	1	0	1	0	2			1
MIMAT0019840	hsa-miR-451b	NM_001270433|NM_001270434|NM_004642	1	0	0	0	0	0	0	0	0	0	1	0	2			1
MIMAT0001635	hsa-miR-452-5p	NM_004642	0	1	0	0	0	0	0	0	0	0	1	0	2			1
MIMAT0019063	hsa-miR-4524a-3p	NM_001270433|NM_001270434|NM_004642	0	0	0	0	0	1	0	0	0	0	1	0	2			1
MIMAT0019066	hsa-miR-4527	NM_001270433|NM_001270434|NM_004642	1	0	0	0	0	0	0	0	0	0	1	0	2			1
MIMAT0019078	hsa-miR-4536-5p	NM_001270433|NM_001270434|NM_004642	0	0	0	0	0	1	0	0	0	0	1	0	2			1
MIMAT0003885	hsa-miR-454-3p	NM_004642	0	0	0	0	0	0	0	0	1	0	1	0	2			1
MIMAT0019697	hsa-miR-4639-5p	NM_001270433|NM_001270434|NM_004642	1	0	0	0	0	0	0	0	0	0	1	0	2			1
MIMAT0019715	hsa-miR-4651	NM_001270433|NM_001270434|NM_004642	1	0	0	0	0	0	0	0	0	0	1	0	2			1
MIMAT0019717	hsa-miR-4652-3p	NM_001270433|NM_001270434|NM_004642	0	0	0	0	0	1	0	0	0	0	1	0	2			1
MIMAT0019741	hsa-miR-4666a-5p	NM_004642	0	1	0	0	0	0	0	0	0	0	1	0	2			1
MIMAT0019745	hsa-miR-4668-5p	NM_001270433|NM_001270434|NM_004642	1	0	0	0	0	0	0	0	0	0	1	0	2			1
MIMAT0019758	hsa-miR-4676-5p	NM_001270433|NM_001270434|NM_004642	1	0	0	0	0	0	0	0	0	0	1	0	2			1
MIMAT0019765	hsa-miR-4680-3p	NM_004642	0	1	0	0	0	0	0	0	0	0	1	0	2			1
MIMAT0019764	hsa-miR-4680-5p	NM_004642	0	1	0	0	0	0	0	0	0	0	1	0	2			1
MIMAT0019767	hsa-miR-4682	NM_001270433|NM_001270434|NM_004642	1	0	0	0	0	0	0	0	0	0	1	0	2			1
MIMAT0019778	hsa-miR-4689	NM_001270433|NM_001270434|NM_004642	1	0	0	0	0	0	0	0	0	0	1	0	2			1
MIMAT0019788	hsa-miR-4695-5p	NM_001270433|NM_001270434|NM_004642	1	0	0	0	0	0	0	0	0	0	1	0	2			1
MIMAT0019806	hsa-miR-4706	NM_001270433|NM_001270434|NM_004642	1	0	0	0	0	0	0	0	0	0	1	0	2			1
MIMAT0019816	hsa-miR-4711-5p	NM_004642	0	1	0	0	0	0	0	0	0	0	1	0	2			1
MIMAT0019841	hsa-miR-4724-5p	NM_004642	1	1	0	0	0	0	0	0	0	0	0	0	2			1
MIMAT0019872	hsa-miR-4742-5p	NM_001270433|NM_001270434|NM_004642	1	0	0	0	0	0	0	0	0	0	1	0	2			1
MIMAT0022978	hsa-miR-4743-3p	NM_001270433|NM_001270434|NM_004642	0	0	0	0	0	1	0	0	0	0	1	0	2			1
MIMAT0019899	hsa-miR-4756-5p	NM_001270433|NM_001270434|NM_004642	0	0	0	0	0	1	0	0	0	0	1	0	2			1
MIMAT0019925	hsa-miR-4771	NM_004642	0	1	0	0	0	0	0	0	0	0	1	0	2			1
MIMAT0019936	hsa-miR-4778-5p	NM_001270433|NM_001270434|NM_004642	1	0	0	0	0	0	0	0	0	0	1	0	2			1
MIMAT0019948	hsa-miR-4784	NM_001270433|NM_001270434|NM_004642	1	0	0	0	0	0	0	0	0	0	1	0	2			1
MIMAT0019969	hsa-miR-4795-3p	NM_001270433|NM_001270434|NM_004642	1	0	0	0	0	0	0	0	0	0	1	0	2			1
MIMAT0019968	hsa-miR-4795-5p	NM_004642	0	1	0	0	0	0	0	0	0	0	1	0	2			1
MIMAT0019971	hsa-miR-4796-3p	NM_001270433|NM_001270434|NM_004642	0	0	0	0	0	1	0	0	0	0	1	0	2			1
MIMAT0019978	hsa-miR-4800-5p	NM_004642	0	1	0	0	0	0	0	0	0	0	1	0	2			1
MIMAT0002175	hsa-miR-485-5p	NM_004642	0	0	0	0	0	0	0	0	1	0	1	0	2			1
MIMAT0004762	hsa-miR-486-3p	NM_001270433|NM_001270434|NM_004642	1	0	0	0	0	0	0	0	0	0	1	0	2			1
MIMAT0004765	hsa-miR-491-3p	NM_004642	0	0	0	0	0	0	0	0	1	0	1	0	2			1
MIMAT0002807	hsa-miR-491-5p	NM_001270433|NM_001270434|NM_004642	1	0	0	0	0	0	0	0	0	0	1	0	2			1
MIMAT0002812	hsa-miR-492	NM_004642	0	0	0	0	0	0	0	0	0	1	1	0	2			1
MIMAT0002816	hsa-miR-494-3p	NM_001270433|NM_001270434|NM_004642	1	0	0	0	0	0	0	0	0	0	1	0	2			1
MIMAT0002818	hsa-miR-496	NM_001270433|NM_001270434|NM_004642	1	0	0	0	0	0	0	0	0	0	1	0	2			1
MIMAT0021019	hsa-miR-5000-5p	NM_001270433|NM_001270434|NM_004642	1	0	0	0	0	0	0	0	0	0	1	0	2			1
MIMAT0021026	hsa-miR-5003-3p	NM_001270433|NM_001270434|NM_004642	1	0	0	0	0	0	0	0	0	0	1	0	2			1
MIMAT0021028	hsa-miR-5004-3p	NM_004642	0	1	0	0	0	0	0	0	0	0	1	0	2			1
MIMAT0002871	hsa-miR-500a-3p	NM_004642	1	0	0	0	0	0	0	0	1	0	0	0	2			1
MIMAT0021046	hsa-miR-5011-3p	NM_004642	0	1	0	0	0	0	0	0	0	0	1	0	2			1
MIMAT0004775	hsa-miR-502-3p	NM_004642	0	1	0	0	0	0	0	0	0	1	0	0	2			1
MIMAT0021079	hsa-miR-5087	NM_001270433|NM_001270434|NM_004642	0	0	0	0	0	1	0	0	0	0	1	0	2			1
MIMAT0020603	hsa-miR-5096	NM_004642	1	1	0	0	0	0	0	0	0	0	0	0	2			1
MIMAT0026613	hsa-miR-510-3p	NM_001270433|NM_001270434|NM_004642	0	0	0	0	0	0	0	0	0	0	1	1	2			1
MIMAT0002883	hsa-miR-514a-3p	NM_004642	0	1	0	0	0	0	0	0	0	0	1	0	2			1
MIMAT0015088	hsa-miR-514b-3p	NM_004642	0	1	0	0	0	0	0	0	0	0	1	0	2			1
MIMAT0002858	hsa-miR-520g-3p	NM_004642	0	1	0	0	0	0	0	0	0	0	1	0	2			1
MIMAT0002867	hsa-miR-520h	NM_004642	0	1	0	0	0	0	0	0	0	0	1	0	2			1
MIMAT0004919	hsa-miR-541-5p	NM_004642	0	1	0	0	0	0	0	0	0	0	1	0	2			1
MIMAT0003164	hsa-miR-544a	NM_001270433|NM_001270434|NM_004642	1	0	0	0	0	0	0	0	0	0	1	0	2			1
MIMAT0003165	hsa-miR-545-3p	NM_001270433|NM_001270434|NM_004642	1	0	0	0	0	0	0	0	0	0	1	0	2			1
MIMAT0018928	hsa-miR-548ab	NM_001270433|NM_001270434|NM_004642	1	0	0	0	0	0	0	0	0	0	1	0	2			1
MIMAT0018972	hsa-miR-548ah-5p	NM_001270433|NM_001270434|NM_004642	0	0	0	0	0	1	0	0	0	0	1	0	2			1
MIMAT0022740	hsa-miR-548am-5p	NM_001270433|NM_001270434|NM_004642	1	0	0	0	0	0	0	0	0	0	1	0	2			1
MIMAT0021037	hsa-miR-548ap-5p	NM_001270433|NM_001270434|NM_004642	1	0	0	0	0	0	0	0	0	0	1	0	2			1
MIMAT0022263	hsa-miR-548aq-5p	NM_001270433|NM_001270434|NM_004642	1	0	0	0	0	0	0	0	0	0	1	0	2			1
MIMAT0022266	hsa-miR-548ar-3p	NM_001270433|NM_001270434|NM_004642	1	0	0	0	0	0	0	0	0	0	1	0	2			1
MIMAT0022265	hsa-miR-548ar-5p	NM_001270433|NM_001270434|NM_004642	1	0	0	0	0	0	0	0	0	0	1	0	2			1
MIMAT0022267	hsa-miR-548as-5p	NM_001270433|NM_001270434|NM_004642	1	0	0	0	0	0	0	0	0	0	1	0	2			1
MIMAT0022291	hsa-miR-548au-5p	NM_001270433|NM_001270434|NM_004642	1	0	0	0	0	0	0	0	0	0	1	0	2			1
MIMAT0022474	hsa-miR-548ax	NM_001270433|NM_001270434|NM_004642	1	0	0	0	0	0	0	0	0	0	1	0	2			1
MIMAT0025452	hsa-miR-548ay-5p	NM_001270433|NM_001270434|NM_004642	1	0	0	0	0	0	0	0	0	0	1	0	2			1
MIMAT0025457	hsa-miR-548az-3p	NM_001270433|NM_001270434|NM_004642	1	0	0	0	0	0	0	0	0	0	1	0	2			1
MIMAT0026737	hsa-miR-548j-3p	NM_001270433|NM_001270434|NM_004642	1	0	0	0	0	0	0	0	0	0	1	0	2			1
MIMAT0022738	hsa-miR-548o-5p	NM_001270433|NM_001270434|NM_004642	1	0	0	0	0	0	0	0	0	0	1	0	2			1
MIMAT0015009	hsa-miR-548t-5p	NM_004642	0	0	0	0	0	0	0	0	0	1	1	0	2			1
MIMAT0015020	hsa-miR-548v	NM_001270433|NM_001270434|NM_004642	1	0	0	0	0	0	0	0	0	0	1	0	2			1
MIMAT0018354	hsa-miR-548y	NM_001270433|NM_001270434|NM_004642	1	0	0	0	0	0	0	0	0	0	1	0	2			1
MIMAT0003216	hsa-miR-553	NM_004642	0	0	0	0	0	0	0	0	1	0	1	0	2			1
MIMAT0003220	hsa-miR-556-5p	NM_004642	0	0	0	0	0	0	0	0	1	0	1	0	2			1
MIMAT0003221	hsa-miR-557	NM_004642	0	1	0	0	0	0	0	0	0	0	1	0	2			1
MIMAT0022257	hsa-miR-5571-5p	NM_001270433|NM_001270434|NM_004642	1	0	0	0	0	0	0	0	0	0	1	0	2			1
MIMAT0022284	hsa-miR-5584-3p	NM_001270433|NM_001270434	1	0	0	0	0	0	0	0	0	0	1	0	2			1
MIMAT0022300	hsa-miR-5590-3p	NM_004642	0	1	0	0	0	0	0	0	0	0	1	0	2			1
MIMAT0003231	hsa-miR-567	NM_004642	0	1	0	0	0	0	0	0	0	0	1	0	2			1
MIMAT0022468	hsa-miR-5680	NM_001270433|NM_001270434|NM_004642	1	0	0	0	0	0	0	0	0	0	1	0	2			1
MIMAT0022472	hsa-miR-5683	NM_001270433|NM_001270434|NM_004642	1	0	0	0	0	0	0	0	0	0	1	0	2			1
MIMAT0022486	hsa-miR-5693	NM_001270433|NM_001270434|NM_004642	0	0	0	0	0	1	0	0	0	0	1	0	2			1
MIMAT0022499	hsa-miR-5705	NM_001270433|NM_001270434|NM_004642	1	0	0	0	0	0	0	0	0	0	1	0	2			1
MIMAT0003241	hsa-miR-576-5p	NM_004642	0	0	0	0	0	0	0	0	1	0	1	0	2			1
MIMAT0003245	hsa-miR-580-3p	NM_004642	0	0	0	0	0	0	0	0	1	0	1	0	2			1
MIMAT0003249	hsa-miR-584-5p	NM_004642	0	0	0	0	0	0	0	0	0	1	1	0	2			1
MIMAT0003252	hsa-miR-586	NM_001270433|NM_001270434|NM_004642	1	0	0	0	0	0	0	0	0	0	1	0	2			1
MIMAT0003261	hsa-miR-593-5p	NM_004642	0	0	0	0	0	0	0	0	0	1	1	0	2			1
MIMAT0003272	hsa-miR-604	NM_004642	0	0	0	0	0	0	0	0	0	1	1	0	2			1
MIMAT0003278	hsa-miR-610	NM_004642	0	0	0	0	0	0	0	0	1	0	1	0	2			1
MIMAT0024617	hsa-miR-6133	NM_001270433|NM_001270434|NM_004642	1	0	0	0	0	0	0	0	0	0	1	0	2			1
MIMAT0003282	hsa-miR-614	NM_004642	0	0	0	0	0	0	0	0	0	1	1	0	2			1
MIMAT0003284	hsa-miR-616-5p	NM_004642	1	0	0	0	0	0	0	0	1	0	0	0	2			1
MIMAT0003289	hsa-miR-620	NM_004642	0	0	0	0	0	0	0	0	1	0	1	0	2			1
MIMAT0003293	hsa-miR-624-5p	NM_004642	0	0	0	0	0	0	0	0	1	0	1	0	2			1
MIMAT0003294	hsa-miR-625-5p	NM_004642	0	0	0	0	0	0	0	0	1	0	1	0	2			1
MIMAT0003300	hsa-miR-631	NM_004642	0	0	0	0	0	0	0	0	1	0	1	0	2			1
MIMAT0003305	hsa-miR-635	NM_004642	0	0	0	0	0	0	0	0	1	0	1	0	2			1
MIMAT0003307	hsa-miR-637	NM_004642	0	0	0	0	0	0	0	0	0	1	1	0	2			1
MIMAT0003308	hsa-miR-638	NM_004642	0	0	0	0	0	0	0	0	0	1	1	0	2			1
MIMAT0003314	hsa-miR-644a	NM_004642	0	0	0	0	0	0	0	0	1	0	1	0	2			1
MIMAT0003318	hsa-miR-648	NM_004642	0	0	0	0	0	0	0	0	1	0	1	0	2			1
MIMAT0025470	hsa-miR-6507-5p	NM_001270433|NM_001270434|NM_004642	0	0	0	0	0	0	0	0	0	0	1	1	2			1
MIMAT0025474	hsa-miR-6509-5p	NM_001270433|NM_001270434|NM_004642	0	0	0	0	0	1	0	0	0	0	1	0	2			1
MIMAT0026624	hsa-miR-651-3p	NM_001270433|NM_001270434|NM_004642	1	0	0	0	0	0	0	0	0	0	1	0	2			1
MIMAT0025476	hsa-miR-6510-5p	NM_001270433|NM_001270434|NM_004642	1	0	0	0	0	0	0	0	0	0	1	0	2			1
MIMAT0025480	hsa-miR-6512-5p	NM_001270433|NM_001270434|NM_004642	0	0	0	0	0	1	0	0	0	0	1	0	2			1
MIMAT0025483	hsa-miR-6513-3p	NM_001270433|NM_001270434|NM_004642	0	0	0	0	0	1	0	0	0	0	1	0	2			1
MIMAT0003337	hsa-miR-659-3p	NM_001270433|NM_001270434|NM_004642	1	0	0	0	0	0	0	0	0	0	1	0	2			1
MIMAT0003324	hsa-miR-661	NM_004642	0	0	0	0	0	0	0	0	1	0	1	0	2			1
MIMAT0010357	hsa-miR-670-5p	NM_004642	0	0	0	0	0	0	0	0	0	1	1	0	2			1
MIMAT0025849	hsa-miR-6718-5p	NM_001270433|NM_001270434|NM_004642	0	0	0	0	0	1	0	0	0	0	1	0	2			1
MIMAT0027355	hsa-miR-6727-5p	NM_001270433|NM_001270434|NM_004642	0	0	0	0	0	0	0	0	0	0	1	1	2			1
MIMAT0027369	hsa-miR-6734-5p	NM_001270433|NM_001270434|NM_004642	1	0	0	0	0	0	0	0	0	0	1	0	2			1
MIMAT0027379	hsa-miR-6739-5p	NM_001270433|NM_001270434|NM_004642	1	0	0	0	0	0	0	0	0	0	1	0	2			1
MIMAT0027386	hsa-miR-6742-3p	NM_001270433|NM_001270434|NM_004642	1	0	0	0	0	0	0	0	0	0	1	0	2			1
MIMAT0027448	hsa-miR-6774-5p	NM_001270433|NM_001270434|NM_004642	1	0	0	0	0	0	0	0	0	0	1	0	2			1
MIMAT0027456	hsa-miR-6778-5p	NM_001270433|NM_001270434|NM_004642	1	0	0	0	0	0	0	0	0	0	1	0	2			1
MIMAT0027467	hsa-miR-6783-3p	NM_001270433|NM_001270434|NM_004642	1	0	0	0	0	0	0	0	0	0	1	0	2			1
MIMAT0027474	hsa-miR-6787-5p	NM_001270433|NM_001270434|NM_004642	1	0	0	0	0	0	0	0	0	0	1	0	2			1
MIMAT0027476	hsa-miR-6788-5p	NM_001270433|NM_001270434|NM_004642	1	0	0	0	0	0	0	0	0	0	1	0	2			1
MIMAT0027498	hsa-miR-6799-5p	NM_001270433|NM_001270434|NM_004642	0	0	0	0	0	0	0	0	0	0	1	1	2			1
MIMAT0027518	hsa-miR-6809-5p	NM_001270433|NM_001270434|NM_004642	1	0	0	0	0	0	0	0	0	0	1	0	2			1
MIMAT0027541	hsa-miR-6820-3p	NM_001270433|NM_001270434|NM_004642	1	0	0	0	0	0	0	0	0	0	1	0	2			1
MIMAT0027544	hsa-miR-6822-5p	NM_001270433|NM_001270434|NM_004642	1	0	0	0	0	0	0	0	0	0	1	0	2			1
MIMAT0027548	hsa-miR-6824-5p	NM_001270433|NM_001270434|NM_004642	1	0	0	0	0	0	0	0	0	0	1	0	2			1
MIMAT0027561	hsa-miR-6830-3p	NM_001270433|NM_001270434|NM_004642	1	0	0	0	0	0	0	0	0	0	1	0	2			1
MIMAT0027571	hsa-miR-6835-3p	NM_001270433|NM_001270434|NM_004642	1	0	0	0	0	0	0	0	0	0	1	0	2			1
MIMAT0027585	hsa-miR-6841-3p	NM_001270433|NM_001270434|NM_004642	1	0	0	0	0	0	0	0	0	0	1	0	2			1
MIMAT0027610	hsa-miR-6855-5p	NM_001270433|NM_001270434|NM_004642	1	0	0	0	0	0	0	0	0	0	1	0	2			1
MIMAT0027618	hsa-miR-6859-5p	NM_001270433|NM_001270434|NM_004642	1	0	0	0	0	0	0	0	0	0	1	0	2			1
MIMAT0027637	hsa-miR-6868-3p	NM_001270433|NM_001270434|NM_004642	1	0	0	0	0	0	0	0	0	0	1	0	2			1
MIMAT0027636	hsa-miR-6868-5p	NM_001270433|NM_001270434|NM_004642	1	0	0	0	0	0	0	0	0	0	1	0	2			1
MIMAT0027641	hsa-miR-6870-3p	NM_001270433|NM_001270434|NM_004642	0	0	0	0	0	0	0	0	0	0	1	1	2			1
MIMAT0027640	hsa-miR-6870-5p	NM_001270433|NM_001270434|NM_004642	1	0	0	0	0	0	0	0	0	0	1	0	2			1
MIMAT0027656	hsa-miR-6878-5p	NM_001270433|NM_001270434|NM_004642	1	0	0	0	0	0	0	0	0	0	1	0	2			1
MIMAT0027660	hsa-miR-6880-5p	NM_001270433|NM_001270434|NM_004642	1	0	0	0	0	0	0	0	0	0	1	0	2			1
MIMAT0027666	hsa-miR-6883-5p	NM_001270433|NM_001270434|NM_004642	0	0	0	0	0	0	0	0	0	0	1	1	2			1
MIMAT0027676	hsa-miR-6888-5p	NM_001270433|NM_001270434|NM_004642	1	0	0	0	0	0	0	0	0	0	1	0	2			1
MIMAT0028119	hsa-miR-7111-5p	NM_001270433|NM_001270434|NM_004642	1	0	0	0	0	0	0	0	0	0	1	0	2			1
MIMAT0028216	hsa-miR-7153-5p	NM_001270433|NM_001270434|NM_004642	1	0	0	0	0	0	0	0	0	0	1	0	2			1
MIMAT0028222	hsa-miR-7156-5p	NM_001270433|NM_001270434|NM_004642	1	0	0	0	0	0	0	0	0	0	1	0	2			1
MIMAT0028228	hsa-miR-7159-5p	NM_001270433|NM_001270434|NM_004642	1	0	0	0	0	0	0	0	0	0	1	0	2			1
MIMAT0028233	hsa-miR-7161-3p	NM_001270433|NM_001270434|NM_004642	1	0	0	0	0	0	0	0	0	0	1	0	2			1
MIMAT0028232	hsa-miR-7161-5p	NM_001270433|NM_001270434|NM_004642	1	0	0	0	0	0	0	0	0	0	1	0	2			1
MIMAT0004945	hsa-miR-744-5p	NM_004642	0	0	0	0	0	0	0	0	0	1	1	0	2			1
MIMAT0010497	hsa-miR-759	NM_004642	0	0	0	0	0	0	0	0	0	1	1	0	2			1
MIMAT0010313	hsa-miR-762	NM_004642	0	0	0	0	0	0	0	0	0	1	1	0	2			1
MIMAT0003886	hsa-miR-769-5p	NM_004642	0	0	0	0	0	0	0	0	0	1	1	0	2			1
MIMAT0030412	hsa-miR-7843-3p	NM_001270433|NM_001270434|NM_004642	0	0	0	0	0	0	0	0	0	0	1	1	2			1
MIMAT0030979	hsa-miR-8052	NM_001270433|NM_001270434|NM_004642	1	0	0	0	0	0	0	0	0	0	1	0	2			1
MIMAT0030982	hsa-miR-8055	NM_001270433|NM_001270434|NM_004642	1	0	0	0	0	0	0	0	0	0	1	0	2			1
MIMAT0030985	hsa-miR-8058	NM_001270433|NM_001270434|NM_004642	1	0	0	0	0	0	0	0	0	0	1	0	2			1
MIMAT0030992	hsa-miR-8065	NM_001270433|NM_001270434|NM_004642	1	0	0	0	0	0	0	0	0	0	1	0	2			1
MIMAT0031011	hsa-miR-8084	NM_001270433|NM_001270434|NM_004642	1	0	0	0	0	0	0	0	0	0	1	0	2			1
MIMAT0004948	hsa-miR-885-3p	NM_004642	1	0	0	0	0	0	0	0	0	1	0	0	2			1
MIMAT0004921	hsa-miR-889-3p	NM_004642	0	1	0	0	0	0	0	0	0	0	1	0	2			1
MIMAT0004918	hsa-miR-892b	NM_004642	0	0	0	0	0	0	0	0	1	0	1	0	2			1
MIMAT0000442	hsa-miR-9-3p	NM_001270433|NM_001270434|NM_004642	0	0	0	0	0	1	0	0	0	0	1	0	2			1
MIMAT0004507	hsa-miR-92a-1-5p	NM_004642	0	0	0	0	0	0	0	0	0	1	1	0	2			1
MIMAT0004977	hsa-miR-934	NM_004642	0	0	0	0	0	0	0	0	1	0	1	0	2			1
MIMAT0004983	hsa-miR-940	NM_001270433|NM_001270434|NM_004642	1	0	0	0	0	0	0	0	0	0	1	0	2			1
MIMAT0000096	hsa-miR-98-5p	NM_004642	0	0	0	0	0	0	0	0	0	1	1	0	2			1
